# Supplementary material for: 5′-Methyl-4′-oxo-7′-phenyl-3′,4′-dihydro-1′H-spiro­[cyclo­hexane-1,2′-quinazoline]-8′-carbonitrile
Source: Acta Crystallogr Sect E Struct Rep Online. 2011 Jun 18;67(Pt 7):o1672. doi: 10.1107/S160053681102188X (PMC3152013; doi:10.1107/S160053681102188X)
Supplement: Supplementary file 1 [file e-67-o1672-sup1.cif]

##############################################################################
#                                                                            #
# This CIF contains the data in a paper accepted for publication in          #
# Acta Crystallographica Section E. It conforms to the requirements of       #
# Notes for Authors for Acta Crystallographica Section E, and has been       #
# peer reviewed under the auspices of the IUCr Commission on Journals.       #
#                                                                            #
# Full details of the Crystallographic Information File format               #
# are given in the paper "The Crystallographic Information File (CIF):       #
# a New Standard Archive File for Crystallography" by S. R. Hall, F. H.      #
# Allen and I. D. Brown [Acta Cryst. (1991), A47, 655-685].                  #
#                                                                            #
# The current version of the core CIF dictionary is obtainable from          #
# ftp://ftp.iucr.org/pub/cif_core.dic.                                       #
#                                                                            #
# Software is freely available for graphical display of the structure(s)     #
# in this CIF. For information consult the CIF software page                 #
# http://www.iucr.org/resources/cif/software.                                #
#                                                                            #
# This file may be used for bona fide research purposes within the           #
# scientific community so long as proper attribution is given to the journal # 
# article from which it was obtained.                                        #
#                                                                            #
##############################################################################
data_I
_audit_creation_method     SHELXL97
_chemical_name_systematic
;
5'-Methyl-4'-oxo-7'-phenyl-3',4'-dihydro-1'<i>H</i>-spiro[cyclohexane-1,2'-
quinazoline]-8'-carbonitrile
;
_chemical_name_common     ?
_chemical_formula_moiety     'C21 H21 N3 O'
_chemical_formula_sum     'C21 H21 N3 O'
_chemical_formula_iupac     'C21 H21 N3 O'
_chemical_formula_weight     331.41
_chemical_melting_point     ?
_symmetry_cell_setting     triclinic
_symmetry_space_group_name_H-M     'P -1'
_symmetry_space_group_name_Hall     '-P 1 '
loop_
    _symmetry_equiv_pos_as_xyz
    'x, y, z'
    '-x, -y, -z'
_cell_length_a     7.1824(15)
_cell_length_b     11.233(3)
_cell_length_c     11.430(3)
_cell_angle_alpha     101.858(8)
_cell_angle_beta     93.794(9)
_cell_angle_gamma     104.606(9)
_cell_volume     866.6(4)
_cell_formula_units_Z     2
_cell_measurement_reflns_used     3260
_cell_measurement_theta_min     2.950
_cell_measurement_theta_max     29.126
_cell_measurement_temperature     153(2)
_exptl_crystal_description     block
_exptl_crystal_colour     colorless
_exptl_crystal_size_max     0.35
_exptl_crystal_size_mid     0.27
_exptl_crystal_size_min     0.27
_exptl_crystal_density_diffrn     1.270
_exptl_crystal_density_meas     ?
_exptl_crystal_density_method     'not measured'
_exptl_crystal_F_000     352
_exptl_absorpt_coefficient_mu     0.080
_exptl_absorpt_correction_type     none
_exptl_absorpt_process_details     ?
_exptl_absorpt_correction_T_min     ?
_exptl_absorpt_correction_T_max     ?
_exptl_special_details
;
;
_diffrn_ambient_temperature     153(2)
_diffrn_radiation_type     MoK\a
_diffrn_radiation_wavelength     0.71073
_diffrn_radiation_source     'rotating anode'
_diffrn_radiation_monochromator     graphite
_diffrn_measurement_device_type     'Rigaku AFC10/Saturn724+'
_diffrn_measurement_method     'phi and omega scans'
_diffrn_detector_area_resol_mean     28.5714
_diffrn_reflns_number     9387
_diffrn_reflns_av_R_equivalents     0.0240
_diffrn_reflns_av_sigmaI/netI     0.0343
_diffrn_reflns_theta_min     2.95
_diffrn_reflns_theta_max     29.12
_diffrn_reflns_theta_full     29.12
_diffrn_measured_fraction_theta_max     0.971
_diffrn_measured_fraction_theta_full     0.971
_diffrn_reflns_limit_h_min     -9
_diffrn_reflns_limit_h_max     7
_diffrn_reflns_limit_k_min     -15
_diffrn_reflns_limit_k_max     15
_diffrn_reflns_limit_l_min     -15
_diffrn_reflns_limit_l_max     15
_diffrn_standards_number     0
_diffrn_standards_interval_count     0
_diffrn_standards_interval_time     0
_diffrn_standards_decay_%     0
_refine_special_details
;
Refinement of <i>F</i>^2^ against ALL reflections. The weighted <i>R</i>-factor
<i>wR</i> and goodness of fit <i>S</i> are based on <i>F</i>^2^, conventional
<i>R</i>-factors <i>R</i> are based on <i>F</i>, with <i>F</i> set to zero for
negative <i>F</i>^2^. The threshold expression of <i>F</i>^2^ >
\s(<i>F</i>^2^) is used only for calculating <i>R</i>-factors(gt) <i>etc</i>.
and is not relevant to the choice of reflections for refinement.
<i>R</i>-factors based on <i>F</i>^2^ are statistically about twice as large
as those based on <i>F</i>, and <i>R</i>- factors based on ALL data will be
even larger.
;
_reflns_number_total     4521
_reflns_number_gt     3511
_reflns_threshold_expression     >2sigma(I)
_refine_ls_structure_factor_coef     Fsqd
_refine_ls_matrix_type     full
_refine_ls_R_factor_all     0.0655
_refine_ls_R_factor_gt     0.0479
_refine_ls_wR_factor_gt     0.1080
_refine_ls_wR_factor_ref     0.1168
_refine_ls_goodness_of_fit_ref     1.002
_refine_ls_restrained_S_all     1.002
_refine_ls_number_reflns     4521
_refine_ls_number_parameters     235
_refine_ls_number_restraints     0
_refine_ls_hydrogen_treatment     mixed
_refine_ls_weighting_scheme     calc
_refine_ls_weighting_details
         'calc w=1/[\s^2^(Fo^2^)+(0.0516P)^2^+0.2590P] where P=(Fo^2^+2Fc^2^)/3'
_atom_sites_solution_hydrogens     geom
_atom_sites_solution_primary     direct
_atom_sites_solution_secondary     difmap
_refine_ls_shift/su_max     0.000
_refine_ls_shift/su_mean     0.000
_refine_diff_density_max     0.352
_refine_diff_density_min     -0.202
_refine_ls_extinction_method     none
_refine_ls_extinction_coef     ?
loop_
    _atom_type_symbol
    _atom_type_description
    _atom_type_scat_dispersion_real
    _atom_type_scat_dispersion_imag
    _atom_type_scat_source
    'C' 'C' 0.0033 0.0016
                         'International Tables Vol C Tables 4.2.6.8 and 6.1.1.4'
    'H' 'H' 0.0000 0.0000
                         'International Tables Vol C Tables 4.2.6.8 and 6.1.1.4'
    'N' 'N' 0.0061 0.0033
                         'International Tables Vol C Tables 4.2.6.8 and 6.1.1.4'
    'O' 'O' 0.0106 0.0060
                         'International Tables Vol C Tables 4.2.6.8 and 6.1.1.4'
_computing_data_collection     'CrystalClear (Rigaku, 2004)'
_computing_cell_refinement     'CrystalClear (Rigaku, 2004)'
_computing_data_reduction     'CrystalClear (Rigaku, 2004)'
_computing_structure_solution     'SHELXS97 (Sheldrick, 2008)'
_computing_structure_refinement     'SHELXL97 (Sheldrick, 2008)'
_computing_molecular_graphics     'SHELXTL (Sheldrick, 2008)'
_computing_publication_material     'SHELXL97 (Sheldrick, 2008)'
loop_
    _atom_site_type_symbol
    _atom_site_label
    _atom_site_fract_x
    _atom_site_fract_y
    _atom_site_fract_z
    _atom_site_U_iso_or_equiv
    _atom_site_adp_type
    _atom_site_calc_flag
    _atom_site_refinement_flags
    _atom_site_occupancy
    _atom_site_symmetry_multiplicity
    _atom_site_disorder_assembly
    _atom_site_disorder_group
    O O1 0.79935(15) 0.44593(8) 0.06825(9) 0.0303(2) Uani d . 1 1 . .
    N N1 0.97094(15) 0.77778(10) 0.30982(9) 0.0212(2) Uani d . 1 1 . .
    N N2 1.00920(15) 0.63845(9) 0.13608(9) 0.0201(2) Uani d . 1 1 . .
    N N3 0.84792(18) 0.93552(12) 0.57411(11) 0.0336(3) Uani d . 1 1 . .
    C C1 1.26985(18) 0.83252(12) 0.22053(11) 0.0212(3) Uani d . 1 1 . .
    H H1A 1.3292 0.7806 0.2637 0.025 Uiso calc R 1 1 . .
    H H1B 1.2955 0.9177 0.2742 0.025 Uiso calc R 1 1 . .
    C C2 1.36630(19) 0.84416(12) 0.10637(12) 0.0250(3) Uani d . 1 1 . .
    H H2A 1.5044 0.8920 0.1293 0.030 Uiso calc R 1 1 . .
    H H2B 1.3612 0.7587 0.0593 0.030 Uiso calc R 1 1 . .
    C C3 1.2676(2) 0.91080(13) 0.02799(13) 0.0290(3) Uani d . 1 1 . .
    H H3A 1.3260 0.9095 -0.0482 0.035 Uiso calc R 1 1 . .
    H H3B 1.2883 1.0002 0.0704 0.035 Uiso calc R 1 1 . .
    C C4 1.0504(2) 0.84591(13) -0.00007(12) 0.0255(3) Uani d . 1 1 . .
    H H4A 1.0296 0.7585 -0.0479 0.031 Uiso calc R 1 1 . .
    H H4B 0.9881 0.8920 -0.0488 0.031 Uiso calc R 1 1 . .
    C C5 0.95716(18) 0.84267(11) 0.11605(11) 0.0214(3) Uani d . 1 1 . .
    H H5A 0.8168 0.7998 0.0958 0.026 Uiso calc R 1 1 . .
    H H5B 0.9719 0.9302 0.1617 0.026 Uiso calc R 1 1 . .
    C C6 1.05070(17) 0.77279(11) 0.19470(10) 0.0179(2) Uani d . 1 1 . .
    C C7 0.78933(17) 0.70442(11) 0.31283(10) 0.0185(2) Uani d . 1 1 . .
    C C8 0.68158(18) 0.73621(11) 0.40828(11) 0.0193(2) Uani d . 1 1 . .
    C C9 0.49368(18) 0.66095(12) 0.41115(11) 0.0203(2) Uani d . 1 1 . .
    C C10 0.41853(19) 0.55284(12) 0.31972(12) 0.0242(3) Uani d . 1 1 . .
    H H10 0.2911 0.5021 0.3205 0.029 Uiso calc R 1 1 . .
    C C11 0.52333(19) 0.51594(12) 0.22663(12) 0.0234(3) Uani d . 1 1 . .
    C C12 0.71034(18) 0.59166(11) 0.22332(10) 0.0190(2) Uani d . 1 1 . .
    C C13 0.83918(18) 0.55304(11) 0.13493(11) 0.0203(2) Uani d . 1 1 . .
    C C14 0.77055(18) 0.84636(12) 0.50192(11) 0.0224(3) Uani d . 1 1 . .
    C C15 0.4289(2) 0.39423(14) 0.13529(14) 0.0364(4) Uani d . 1 1 . .
    H H15A 0.4901 0.3288 0.1491 0.044 Uiso calc R 1 1 . .
    H H15B 0.4446 0.4074 0.0540 0.044 Uiso calc R 1 1 . .
    H H15C 0.2905 0.3674 0.1434 0.044 Uiso calc R 1 1 . .
    C C16 0.37353(18) 0.69620(13) 0.50673(11) 0.0228(3) Uani d . 1 1 . .
    C C17 0.3629(2) 0.82022(14) 0.54351(12) 0.0281(3) Uani d . 1 1 . .
    H H17 0.4364 0.8841 0.5090 0.034 Uiso calc R 1 1 . .
    C C18 0.2455(2) 0.85120(17) 0.63036(13) 0.0377(4) Uani d . 1 1 . .
    H H18 0.2394 0.9361 0.6553 0.045 Uiso calc R 1 1 . .
    C C19 0.1375(2) 0.75827(19) 0.68029(14) 0.0431(4) Uani d . 1 1 . .
    H H19 0.0572 0.7793 0.7396 0.052 Uiso calc R 1 1 . .
    C C20 0.1462(2) 0.63526(18) 0.64427(14) 0.0413(4) Uani d . 1 1 . .
    H H20 0.0718 0.5717 0.6789 0.050 Uiso calc R 1 1 . .
    C C21 0.2633(2) 0.60356(15) 0.55756(13) 0.0314(3) Uani d . 1 1 . .
    H H21 0.2681 0.5184 0.5329 0.038 Uiso calc R 1 1 . .
    H H2N 1.081(2) 0.6152(15) 0.0762(15) 0.034(4) Uiso d . 1 1 . .
    H H1N 1.012(3) 0.8526(17) 0.3587(16) 0.039(5) Uiso d . 1 1 . .
loop_
    _atom_site_aniso_label
    _atom_site_aniso_U_11
    _atom_site_aniso_U_22
    _atom_site_aniso_U_33
    _atom_site_aniso_U_12
    _atom_site_aniso_U_13
    _atom_site_aniso_U_23
    O1 0.0370(6) 0.0169(4) 0.0291(5) -0.0006(4) 0.0161(4) -0.0058(4)
    N1 0.0228(5) 0.0177(5) 0.0172(5) 0.0004(4) 0.0073(4) -0.0041(4)
    N2 0.0229(5) 0.0151(5) 0.0203(5) 0.0039(4) 0.0092(4) -0.0010(4)
    N3 0.0293(6) 0.0297(6) 0.0331(6) 0.0038(5) 0.0098(5) -0.0087(5)
    C1 0.0185(6) 0.0199(6) 0.0211(6) 0.0024(5) 0.0036(5) -0.0010(5)
    C2 0.0197(6) 0.0228(6) 0.0266(6) 0.0001(5) 0.0080(5) -0.0024(5)
    C3 0.0287(7) 0.0260(7) 0.0285(7) -0.0013(5) 0.0099(5) 0.0064(5)
    C4 0.0276(7) 0.0241(6) 0.0227(6) 0.0030(5) 0.0041(5) 0.0057(5)
    C5 0.0204(6) 0.0178(6) 0.0239(6) 0.0038(5) 0.0047(5) 0.0014(5)
    C6 0.0193(6) 0.0145(5) 0.0170(5) 0.0024(4) 0.0060(4) -0.0012(4)
    C7 0.0210(6) 0.0158(5) 0.0173(5) 0.0041(4) 0.0050(4) 0.0012(4)
    C8 0.0218(6) 0.0174(5) 0.0176(5) 0.0055(5) 0.0060(4) 0.0000(4)
    C9 0.0210(6) 0.0206(6) 0.0204(6) 0.0068(5) 0.0066(5) 0.0046(5)
    C10 0.0187(6) 0.0232(6) 0.0270(6) 0.0015(5) 0.0062(5) 0.0015(5)
    C11 0.0230(6) 0.0201(6) 0.0230(6) 0.0029(5) 0.0052(5) -0.0009(5)
    C12 0.0218(6) 0.0158(5) 0.0172(5) 0.0034(5) 0.0050(4) 0.0000(4)
    C13 0.0250(6) 0.0167(5) 0.0169(5) 0.0036(5) 0.0059(5) -0.0001(4)
    C14 0.0220(6) 0.0233(6) 0.0212(6) 0.0067(5) 0.0091(5) 0.0009(5)
    C15 0.0278(7) 0.0291(7) 0.0365(8) -0.0064(6) 0.0093(6) -0.0113(6)
    C16 0.0190(6) 0.0307(7) 0.0190(6) 0.0080(5) 0.0051(5) 0.0039(5)
    C17 0.0264(7) 0.0339(7) 0.0236(6) 0.0112(6) 0.0058(5) 0.0013(5)
    C18 0.0364(8) 0.0506(9) 0.0276(7) 0.0229(7) 0.0071(6) -0.0024(7)
    C19 0.0370(9) 0.0760(13) 0.0255(7) 0.0292(9) 0.0149(6) 0.0114(8)
    C20 0.0318(8) 0.0683(12) 0.0357(8) 0.0184(8) 0.0173(7) 0.0278(8)
    C21 0.0271(7) 0.0408(8) 0.0325(7) 0.0123(6) 0.0112(6) 0.0158(6)
_geom_special_details
;
All e.s.d.'s (except the e.s.d. in the dihedral angle between two l.s. planes)
are estimated using the full covariance matrix. The cell e.s.d.'s are taken
into account individually in the estimation of e.s.d.'s in distances, angles
and torsion angles; correlations between e.s.d.'s in cell parameters are only
used when they are defined by crystal symmetry. An approximate (isotropic)
treatment of cell e.s.d.'s is used for estimating e.s.d.'s involving l.s.
planes.
;
loop_
    _geom_bond_atom_site_label_1
    _geom_bond_atom_site_label_2
    _geom_bond_site_symmetry_2
    _geom_bond_distance
    _geom_bond_publ_flag
    O1 C13 . 1.2374(14) ?
    N1 C7 . 1.3628(16) ?
    N1 C6 . 1.4658(15) ?
    N1 H1N . 0.875(18) ?
    N2 C13 . 1.3468(16) ?
    N2 C6 . 1.4650(15) ?
    N2 H2N . 0.920(17) ?
    N3 C14 . 1.1453(17) ?
    C1 C6 . 1.5295(17) ?
    C1 C2 . 1.5310(17) ?
    C1 H1A . 0.9900 ?
    C1 H1B . 0.9900 ?
    C2 C3 . 1.525(2) ?
    C2 H2A . 0.9900 ?
    C2 H2B . 0.9900 ?
    C3 C4 . 1.5268(19) ?
    C3 H3A . 0.9900 ?
    C3 H3B . 0.9900 ?
    C4 C5 . 1.5288(17) ?
    C4 H4A . 0.9900 ?
    C4 H4B . 0.9900 ?
    C5 C6 . 1.5335(18) ?
    C5 H5A . 0.9900 ?
    C5 H5B . 0.9900 ?
    C7 C12 . 1.4147(16) ?
    C7 C8 . 1.4169(15) ?
    C8 C9 . 1.4068(17) ?
    C8 C14 . 1.4323(17) ?
    C9 C10 . 1.3898(17) ?
    C9 C16 . 1.4881(16) ?
    C10 C11 . 1.3974(17) ?
    C10 H10 . 0.9500 ?
    C11 C12 . 1.4045(17) ?
    C11 C15 . 1.5071(18) ?
    C12 C13 . 1.4870(16) ?
    C15 H15A . 0.9800 ?
    C15 H15B . 0.9800 ?
    C15 H15C . 0.9800 ?
    C16 C17 . 1.3931(19) ?
    C16 C21 . 1.3933(19) ?
    C17 C18 . 1.3909(18) ?
    C17 H17 . 0.9500 ?
    C18 C19 . 1.383(3) ?
    C18 H18 . 0.9500 ?
    C19 C20 . 1.377(3) ?
    C19 H19 . 0.9500 ?
    C20 C21 . 1.3901(19) ?
    C20 H20 . 0.9500 ?
    C21 H21 . 0.9500 ?
loop_
    _geom_angle_atom_site_label_1
    _geom_angle_atom_site_label_2
    _geom_angle_atom_site_label_3
    _geom_angle_site_symmetry_1
    _geom_angle_site_symmetry_3
    _geom_angle
    _geom_angle_publ_flag
    C7 N1 C6 . . 119.48(10) ?
    C7 N1 H1N . . 119.5(11) ?
    C6 N1 H1N . . 112.5(11) ?
    C13 N2 C6 . . 123.65(10) ?
    C13 N2 H2N . . 114.8(10) ?
    C6 N2 H2N . . 118.2(10) ?
    C6 C1 C2 . . 113.08(10) ?
    C6 C1 H1A . . 109.0 ?
    C2 C1 H1A . . 109.0 ?
    C6 C1 H1B . . 109.0 ?
    C2 C1 H1B . . 109.0 ?
    H1A C1 H1B . . 107.8 ?
    C3 C2 C1 . . 111.97(11) ?
    C3 C2 H2A . . 109.2 ?
    C1 C2 H2A . . 109.2 ?
    C3 C2 H2B . . 109.2 ?
    C1 C2 H2B . . 109.2 ?
    H2A C2 H2B . . 107.9 ?
    C2 C3 C4 . . 110.60(11) ?
    C2 C3 H3A . . 109.5 ?
    C4 C3 H3A . . 109.5 ?
    C2 C3 H3B . . 109.5 ?
    C4 C3 H3B . . 109.5 ?
    H3A C3 H3B . . 108.1 ?
    C3 C4 C5 . . 110.76(11) ?
    C3 C4 H4A . . 109.5 ?
    C5 C4 H4A . . 109.5 ?
    C3 C4 H4B . . 109.5 ?
    C5 C4 H4B . . 109.5 ?
    H4A C4 H4B . . 108.1 ?
    C4 C5 C6 . . 111.17(10) ?
    C4 C5 H5A . . 109.4 ?
    C6 C5 H5A . . 109.4 ?
    C4 C5 H5B . . 109.4 ?
    C6 C5 H5B . . 109.4 ?
    H5A C5 H5B . . 108.0 ?
    N2 C6 N1 . . 106.03(9) ?
    N2 C6 C1 . . 110.11(9) ?
    N1 C6 C1 . . 108.50(10) ?
    N2 C6 C5 . . 110.77(10) ?
    N1 C6 C5 . . 111.09(10) ?
    C1 C6 C5 . . 110.24(10) ?
    N1 C7 C12 . . 119.96(10) ?
    N1 C7 C8 . . 120.76(10) ?
    C12 C7 C8 . . 119.21(11) ?
    C9 C8 C7 . . 120.81(11) ?
    C9 C8 C14 . . 121.21(10) ?
    C7 C8 C14 . . 117.97(11) ?
    C10 C9 C8 . . 118.30(11) ?
    C10 C9 C16 . . 119.88(11) ?
    C8 C9 C16 . . 121.80(11) ?
    C9 C10 C11 . . 122.48(12) ?
    C9 C10 H10 . . 118.8 ?
    C11 C10 H10 . . 118.8 ?
    C10 C11 C12 . . 119.18(11) ?
    C10 C11 C15 . . 117.49(12) ?
    C12 C11 C15 . . 123.33(11) ?
    C11 C12 C7 . . 119.93(10) ?
    C11 C12 C13 . . 122.62(10) ?
    C7 C12 C13 . . 117.22(11) ?
    O1 C13 N2 . . 121.02(11) ?
    O1 C13 C12 . . 122.42(11) ?
    N2 C13 C12 . . 116.43(10) ?
    N3 C14 C8 . . 177.19(13) ?
    C11 C15 H15A . . 109.5 ?
    C11 C15 H15B . . 109.5 ?
    H15A C15 H15B . . 109.5 ?
    C11 C15 H15C . . 109.5 ?
    H15A C15 H15C . . 109.5 ?
    H15B C15 H15C . . 109.5 ?
    C17 C16 C21 . . 118.90(12) ?
    C17 C16 C9 . . 121.09(12) ?
    C21 C16 C9 . . 119.96(12) ?
    C18 C17 C16 . . 120.52(14) ?
    C18 C17 H17 . . 119.7 ?
    C16 C17 H17 . . 119.7 ?
    C19 C18 C17 . . 119.88(15) ?
    C19 C18 H18 . . 120.1 ?
    C17 C18 H18 . . 120.1 ?
    C20 C19 C18 . . 120.13(13) ?
    C20 C19 H19 . . 119.9 ?
    C18 C19 H19 . . 119.9 ?
    C19 C20 C21 . . 120.33(15) ?
    C19 C20 H20 . . 119.8 ?
    C21 C20 H20 . . 119.8 ?
    C20 C21 C16 . . 120.24(15) ?
    C20 C21 H21 . . 119.9 ?
    C16 C21 H21 . . 119.9 ?
loop_
    _geom_torsion_atom_site_label_1
    _geom_torsion_atom_site_label_2
    _geom_torsion_atom_site_label_3
    _geom_torsion_atom_site_label_4
    _geom_torsion_site_symmetry_1
    _geom_torsion_site_symmetry_2
    _geom_torsion_site_symmetry_3
    _geom_torsion_site_symmetry_4
    _geom_torsion
    _geom_torsion_publ_flag
    C6 C1 C2 C3 . . . . 52.46(14) ?
    C1 C2 C3 C4 . . . . -53.99(14) ?
    C2 C3 C4 C5 . . . . 57.35(14) ?
    C3 C4 C5 C6 . . . . -58.74(14) ?
    C13 N2 C6 N1 . . . . 41.95(15) ?
    C13 N2 C6 C1 . . . . 159.13(11) ?
    C13 N2 C6 C5 . . . . -78.67(14) ?
    C7 N1 C6 N2 . . . . -45.90(14) ?
    C7 N1 C6 C1 . . . . -164.16(10) ?
    C7 N1 C6 C5 . . . . 74.51(14) ?
    C2 C1 C6 N2 . . . . 69.94(13) ?
    C2 C1 C6 N1 . . . . -174.42(10) ?
    C2 C1 C6 C5 . . . . -52.57(13) ?
    C4 C5 C6 N2 . . . . -66.58(13) ?
    C4 C5 C6 N1 . . . . 175.86(10) ?
    C4 C5 C6 C1 . . . . 55.55(13) ?
    C6 N1 C7 C12 . . . . 25.46(17) ?
    C6 N1 C7 C8 . . . . -157.79(11) ?
    N1 C7 C8 C9 . . . . 179.65(11) ?
    C12 C7 C8 C9 . . . . -3.57(18) ?
    N1 C7 C8 C14 . . . . -0.92(18) ?
    C12 C7 C8 C14 . . . . 175.86(11) ?
    C7 C8 C9 C10 . . . . 1.68(18) ?
    C14 C8 C9 C10 . . . . -177.73(12) ?
    C7 C8 C9 C16 . . . . -176.57(12) ?
    C14 C8 C9 C16 . . . . 4.01(19) ?
    C8 C9 C10 C11 . . . . 0.8(2) ?
    C16 C9 C10 C11 . . . . 179.05(12) ?
    C9 C10 C11 C12 . . . . -1.3(2) ?
    C9 C10 C11 C15 . . . . 177.78(13) ?
    C10 C11 C12 C7 . . . . -0.69(19) ?
    C15 C11 C12 C7 . . . . -179.68(13) ?
    C10 C11 C12 C13 . . . . 173.71(12) ?
    C15 C11 C12 C13 . . . . -5.3(2) ?
    N1 C7 C12 C11 . . . . 179.85(12) ?
    C8 C7 C12 C11 . . . . 3.05(18) ?
    N1 C7 C12 C13 . . . . 5.16(17) ?
    C8 C7 C12 C13 . . . . -171.65(11) ?
    C6 N2 C13 O1 . . . . 168.01(12) ?
    C6 N2 C13 C12 . . . . -16.04(17) ?
    C11 C12 C13 O1 . . . . -8.7(2) ?
    C7 C12 C13 O1 . . . . 165.83(12) ?
    C11 C12 C13 N2 . . . . 175.40(12) ?
    C7 C12 C13 N2 . . . . -10.05(17) ?
    C9 C8 C14 N3 . . . . -174(3) ?
    C7 C8 C14 N3 . . . . 6(3) ?
    C10 C9 C16 C17 . . . . -134.73(14) ?
    C8 C9 C16 C17 . . . . 43.49(19) ?
    C10 C9 C16 C21 . . . . 42.70(18) ?
    C8 C9 C16 C21 . . . . -139.07(14) ?
    C21 C16 C17 C18 . . . . 0.6(2) ?
    C9 C16 C17 C18 . . . . 178.05(13) ?
    C16 C17 C18 C19 . . . . -0.3(2) ?
    C17 C18 C19 C20 . . . . 0.1(2) ?
    C18 C19 C20 C21 . . . . 0.0(3) ?
    C19 C20 C21 C16 . . . . 0.3(2) ?
    C17 C16 C21 C20 . . . . -0.6(2) ?
    C9 C16 C21 C20 . . . . -178.06(14) ?
loop_
    _geom_hbond_atom_site_label_D
    _geom_hbond_atom_site_label_H
    _geom_hbond_atom_site_label_A
    _geom_hbond_site_symmetry_A
    _geom_hbond_distance_DH
    _geom_hbond_distance_HA
    _geom_hbond_distance_DA
    _geom_hbond_angle_DHA
    _geom_hbond_publ_flag
    N2 H2N Ol 2_765 0.920(17) 1.998(14) 2.9010(17) 171.68(14) y
    N1 H1N N3 2_776 0.875(18) 2.281(14) 3.1188(19) 160.24(15) y
data_global
_journal_date_recd_electronic     2011-05-17
_journal_date_accepted     2011-06-07
_journal_name_full     'Acta Crystallographica, Section E'
_journal_year     2011
_journal_volume     67
_journal_issue      7
_journal_page_first     o1672
_journal_page_last     o1672
_journal_paper_category     QO
_journal_coeditor_code     LD2014
_publ_contact_author_name     'Professor Jiarong Li'
_publ_contact_author_address
;
School of Chemical Engineering and environment,
Beijing Institue of Technology,
Beijing 100081,
People's Republic of China
;
_publ_contact_author_email     jrli@bit.edu.cn
_publ_contact_author_fax     '86(10)68949890'
_publ_contact_author_phone     '86(10)68949890'
_publ_section_title
;\
5'-Methyl-4'-oxo-7'-phenyl-3',4'-dihydro-1'<i>H</i>-spiro[cyclohexane-1,2'-\
quinazoline]-8'-carbonitrile
;
loop_
    _publ_author_name
    _publ_author_address
    'Tang, Jianhong'
;
School of Chemical Engineering and Environment
Beijing Institute of Technology
Beijing 100081
People's Republic of China
College of Chemical Engineering
Huaqiao University
Xiamen Fujian 362021
People's Republic of China
;
    'Shi, Daxin'
;
School of Chemical Engineering and Environment
Beijing Institute of Technology
Beijing 100081
People's Republic of China
;
    'Yan, Liupan'
;
School of Chemical Engineering and Environment
Beijing Institute of Technology
Beijing 100081
People's Republic of China
;
    'Liu, Xuan'
;
School of Chemical Engineering and Environment
Beijing Institute of Technology
Beijing 100081
People's Republic of China
;
    'Li, Jiarong'
;
School of Chemical Engineering and Environment
Beijing Institute of Technology
Beijing 100081
People's Republic of China
;
