# Supplementary material for: 5′-Methyl-4′-oxo-7′-phenyl-3′,4′-dihydro-1′H-spiro­[cyclo­hexane-1,2′-quinazoline]-8′-carbonitrile
Source: Acta Crystallogr Sect E Struct Rep Online. 2011 Jun 18;67(Pt 7):o1672. doi: 10.1107/S160053681102188X (PMC3152013; doi:10.1107/S160053681102188X)
Supplement: Supplementary file 2 [file e-67-o1672-Isup2.hkl]

# 
# h,k,l, Fc-squared, Fo-squared, sigma(Fo-squared) and status flag 
# 
data_I
_shelx_title ' BO1216 in P-1' 
_shelx_refln_list_code          4 
_shelx_F_calc_maximum       73.41 
_exptl_crystal_F_000       352.00 
_reflns_d_resolution_high  0.7303 
 
loop_ 
 _symmetry_equiv_pos_as_xyz 
 'x, y, z' 
 '-x, -y, -z' 
 
_cell_length_a     7.1824 
_cell_length_b    11.2332 
_cell_length_c    11.4305 
_cell_angle_alpha 101.858 
_cell_angle_beta   93.794 
_cell_angle_gamma 104.606 
 
_shelx_F_squared_multiplier     1.000 
 
loop_ 
 _refln_index_h 
 _refln_index_k 
 _refln_index_l 
 _refln_F_squared_calc 
 _refln_F_squared_meas 
 _refln_F_squared_sigma 
 _refln_observed_status 
   1   0   0      403.03      383.12      1.45 o 
   2   0   0      218.35      242.57      1.98 o 
   3   0   0      113.29      128.07      1.28 o 
   4   0   0      495.51      584.29     10.42 o 
   5   0   0       88.99       87.71      2.55 o 
   6   0   0       22.62       28.92      3.26 o 
   7   0   0        5.05        9.55      2.87 o 
   8   0   0       26.86       30.52      3.47 o 
  -9   1   0       79.27       85.89      4.73 o 
  -8   1   0        0.08        2.55      3.08 o 
  -7   1   0       17.91       14.46      2.99 o 
  -5   1   0        0.65        3.40      2.24 o 
  -4   1   0      105.75      111.57      3.08 o 
  -3   1   0      123.68      114.39      1.43 o 
  -2   1   0        1.25        3.60      1.94 o 
  -1   1   0       13.03        8.48      0.51 o 
   1   1   0     3825.83     4140.17      8.53 o 
   2   1   0      390.66      381.81      6.67 o 
   3   1   0     1045.79     1169.47      6.92 o 
   4   1   0       17.95       15.28      1.17 o 
   5   1   0       39.95       40.71      3.23 o 
   6   1   0        3.52        2.72      2.01 o 
   7   1   0      188.63      158.85      6.20 o 
   8   1   0       24.62       27.64      4.07 o 
  -9   2   0        2.24        3.60      3.05 o 
  -8   2   0        4.45        6.96      2.94 o 
  -7   2   0      139.64      125.88      5.41 o 
  -6   2   0        3.92        7.75      2.60 o 
  -5   2   0       36.28       39.40      2.40 o 
  -4   2   0      113.80      133.21      3.76 o 
  -3   2   0      676.93      705.67      3.20 o 
  -2   2   0      469.28      488.32      2.34 o 
  -1   2   0     2277.91     2239.93      4.63 o 
   1   2   0       44.77       44.52      1.24 o 
   2   2   0     2042.54     2216.85      7.65 o 
   3   2   0     1332.47     1539.65     10.20 o 
   4   2   0       86.46       87.69      1.52 o 
   5   2   0        0.85        0.63      1.09 o 
   6   2   0       48.98       44.32      3.41 o 
   7   2   0       39.80       29.57      3.41 o 
   8   2   0        7.69       10.43      2.45 o 
  -9   3   0       30.40       42.47      4.21 o 
  -8   3   0       17.50       13.96      2.72 o 
  -7   3   0       62.09       49.55      4.73 o 
  -6   3   0       12.87       10.45      2.32 o 
  -5   3   0      284.63      306.73      7.34 o 
  -4   3   0      107.27      107.40      1.56 o 
  -3   3   0      132.17      129.48      2.97 o 
  -2   3   0      232.07      227.43      1.52 o 
  -1   3   0      583.28      582.18      3.48 o 
   0   3   0     2055.01     2171.30      6.75 o 
   1   3   0        9.30        7.73      1.24 o 
   2   3   0        0.39        0.16      0.78 o 
   3   3   0      781.91      810.56     11.72 o 
   4   3   0        8.37       10.05      2.07 o 
   5   3   0       28.01       26.16      5.58 o 
   6   3   0      130.62      102.39      3.09 o 
   7   3   0       13.69       17.07      3.05 o 
   8   3   0        0.30        4.78      3.38 o 
  -9   4   0        0.01        0.29      1.61 o 
  -8   4   0       99.15      101.03     12.20 o 
  -7   4   0       48.94       50.21      2.79 o 
  -6   4   0      188.94      183.72      7.65 o 
  -5   4   0       19.64       20.82      1.69 o 
  -4   4   0      428.85      419.12      4.34 o 
  -3   4   0      108.02      106.30      1.29 o 
  -2   4   0      126.49      134.05      1.93 o 
  -1   4   0      563.99      575.29      8.11 o 
   0   4   0      904.03      945.72     10.80 o 
   1   4   0      322.44      334.51      2.46 o 
   2   4   0        2.77        4.04      1.30 o 
   3   4   0       15.83       17.39      2.06 o 
   4   4   0       29.85       32.19      2.30 o 
   5   4   0        1.19        1.77      1.42 o 
   6   4   0        1.13        2.72      1.54 o 
   7   4   0        2.98        7.54      3.20 o 
   8   4   0        9.46        7.11      2.14 o 
  -9   5   0       27.06       30.12      2.91 o 
  -8   5   0        0.85        4.99      3.54 o 
  -7   5   0      138.55      133.92      8.33 o 
  -6   5   0       94.96       91.82      5.86 o 
  -5   5   0       59.27       60.24      1.02 o 
  -4   5   0       92.91       91.74      1.62 o 
  -3   5   0      345.10      342.12      3.32 o 
  -2   5   0        0.60        1.33      0.71 o 
  -1   5   0      925.50     1040.87      6.12 o 
   0   5   0      220.31      218.74      5.96 o 
   1   5   0       14.62       13.75      1.04 o 
   2   5   0       64.43       67.61      2.33 o 
   3   5   0      110.30      116.80      3.52 o 
   4   5   0       32.09       33.14      2.73 o 
   5   5   0      113.80      107.71      3.36 o 
   6   5   0        0.24        1.70      1.36 o 
   7   5   0        8.96        6.78      3.12 o 
  -9   6   0       12.60       13.17      2.98 o 
  -8   6   0      140.05      136.30      5.77 o 
  -7   6   0      382.87      380.92      6.46 o 
  -6   6   0       12.29       12.29      0.67 o 
  -5   6   0       35.26       34.03      1.06 o 
  -4   6   0       17.78       21.07      0.66 o 
  -3   6   0       77.15       82.48      1.73 o 
  -2   6   0        2.26        0.13      1.88 o 
  -1   6   0       59.73       67.34      1.14 o 
   0   6   0        0.34        1.36      1.05 o 
   1   6   0       77.48       66.63      1.52 o 
   2   6   0      399.00      391.61      7.17 o 
   3   6   0        9.76        8.50      2.00 o 
   4   6   0       77.70       82.43      3.18 o 
   5   6   0        0.65        3.97      1.98 o 
   6   6   0        0.04       -0.20      1.42 o 
   7   6   0       57.56       69.24      5.10 o 
  -8   7   0        6.91        6.59      3.60 o 
  -7   7   0       40.06       39.16      1.95 o 
  -6   7   0      239.98      234.88     10.82 o 
  -5   7   0       94.75       88.77      1.37 o 
  -4   7   0       30.97       34.46      2.02 o 
  -3   7   0        0.76        1.08      1.96 o 
  -2   7   0        3.73        3.60      1.16 o 
  -1   7   0      258.53      279.66      3.04 o 
   0   7   0       53.05       58.69      4.35 o 
   1   7   0        3.64        3.46      1.83 o 
   2   7   0     1400.07     1426.06     17.72 o 
   3   7   0       25.91       28.46      3.25 o 
   4   7   0        8.26        8.38      1.98 o 
   5   7   0       16.85       16.79      2.17 o 
   6   7   0       31.80       37.13      3.58 o 
   7   7   0       32.26       29.59      3.54 o 
  -9   8   0        8.65        7.78      3.35 o 
  -8   8   0        0.50        1.84      2.84 o 
  -7   8   0       93.24       85.08      4.55 o 
  -6   8   0        0.62        2.29      0.77 o 
  -5   8   0       21.56       18.25      2.96 o 
  -4   8   0       44.99       40.66      2.35 o 
  -3   8   0       36.68       35.68      2.58 o 
  -2   8   0      237.72      256.40      6.23 o 
  -1   8   0      129.16      137.97      4.23 o 
   0   8   0       37.70       36.27      1.65 o 
   1   8   0       12.30       12.13      1.79 o 
   2   8   0       86.80       79.79      3.82 o 
   3   8   0      114.39      112.37      4.02 o 
   4   8   0       63.42       69.01      3.01 o 
   5   8   0      112.23      119.36      7.86 o 
   6   8   0        2.62        8.07      2.57 o 
  -7   9   0        0.46        2.77      2.09 o 
  -6   9   0       35.01       35.36      2.02 o 
  -5   9   0       11.35       11.06      1.89 o 
  -4   9   0        4.44        3.39      1.46 o 
  -3   9   0      111.58      109.22      8.18 o 
  -2   9   0        2.36        3.75      2.23 o 
  -1   9   0       12.40        7.34      0.68 o 
   0   9   0       51.54       50.11      1.69 o 
   1   9   0       44.65       39.66      4.97 o 
   2   9   0      228.88      206.73      6.38 o 
   3   9   0       19.25       22.71      2.02 o 
   4   9   0        2.70        1.38      1.62 o 
   5   9   0       10.75       17.00      1.96 o 
  -8  10   0       11.02       11.50      2.67 o 
  -7  10   0       20.34       21.49      3.30 o 
  -6  10   0       25.40       26.28      1.90 o 
  -5  10   0       27.04       28.13      2.28 o 
  -4  10   0       21.14       23.67      2.28 o 
  -3  10   0        1.20        1.20      1.49 o 
  -2  10   0       49.72       49.22      3.04 o 
  -1  10   0       96.11       81.89      6.43 o 
   0  10   0      192.16      176.47      3.31 o 
   1  10   0      109.40      104.04      5.78 o 
   2  10   0        0.46        0.24      1.07 o 
   3  10   0       33.88       38.72      3.26 o 
   4  10   0       10.80       12.02      2.13 o 
   5  10   0       15.11       15.17      2.10 o 
  -8  11   0        6.39        9.55      2.44 o 
  -7  11   0       12.06       14.88      2.73 o 
  -6  11   0       26.52       34.44      3.29 o 
  -5  11   0       84.89       88.00      3.06 o 
  -4  11   0       64.20       57.96      2.95 o 
  -3  11   0        1.06        2.44      2.70 o 
  -2  11   0       76.95       86.75      3.32 o 
  -1  11   0        3.10        2.56      1.52 o 
   0  11   0        1.56        1.04      1.59 o 
   1  11   0       17.01       14.68      2.28 o 
   2  11   0        7.34        9.57      1.79 o 
   3  11   0       11.25       11.98      1.85 o 
   4  11   0        1.45        1.93      1.70 o 
  -7  12   0        9.79       17.47      3.05 o 
  -6  12   0        0.64        1.49      2.05 o 
  -5  12   0      207.25      202.86      4.56 o 
  -4  12   0      139.50      126.90      8.85 o 
  -3  12   0       17.45       20.68      5.79 o 
  -2  12   0        9.10        9.56      2.16 o 
  -1  12   0       58.32       56.34      3.05 o 
   0  12   0       22.34       19.08      3.12 o 
   1  12   0        3.09        4.88      1.77 o 
   3  12   0       15.46       16.57      4.03 o 
  -7  13   0        0.30        0.54      1.65 o 
  -6  13   0       48.72       44.71      3.82 o 
  -5  13   0      113.19      103.77      3.55 o 
  -4  13   0        1.87        0.55      1.20 o 
  -3  13   0       35.56       37.04      2.72 o 
  -2  13   0       22.96       18.43      2.65 o 
  -1  13   0       30.36       28.14      2.22 o 
   0  13   0      167.97      197.50      7.69 o 
   1  13   0       66.45       59.69      5.43 o 
   2  13   0       11.49       14.54      4.17 o 
  -5  14   0       17.22       18.19      2.64 o 
  -4  14   0        0.05        0.22      1.36 o 
  -3  14   0        0.83        3.78      1.62 o 
  -2  14   0       94.49      101.13      6.82 o 
  -1  14   0        0.10        1.17      1.42 o 
   0  14   0       21.86       17.11      2.12 o 
  -3  15   0       18.79       19.83      2.43 o 
  -2  15   0        9.38       12.13      4.00 o 
   2 -15   1       32.04       28.03      5.41 o 
   3 -15   1       43.49       53.81      5.13 o 
   4 -15   1        7.45        7.96      3.79 o 
  -1 -14   1        9.31       13.26      4.77 o 
   0 -14   1        9.90       13.78      4.02 o 
   1 -14   1       50.00       36.50      5.30 o 
   2 -14   1        0.08        2.17      1.24 o 
   3 -14   1       21.13       22.68      2.15 o 
   4 -14   1        0.85        2.88      2.45 o 
   5 -14   1       84.50       94.49      6.21 o 
   6 -14   1        6.12        6.01      2.65 o 
  -1 -13   1       16.13       16.53      2.14 o 
   0 -13   1       20.87       22.56      4.69 o 
   1 -13   1       18.49       17.74      4.32 o 
   2 -13   1      215.12      223.27      4.74 o 
   3 -13   1        7.70        7.78      1.41 o 
   4 -13   1       38.40       30.04      2.64 o 
   5 -13   1       45.34       38.70      3.03 o 
   6 -13   1       61.73       58.44      3.97 o 
   7 -13   1        0.06        3.48      2.58 o 
  -3 -12   1        0.01        1.19      2.80 o 
  -1 -12   1       49.23       46.96      4.97 o 
   0 -12   1        5.57        5.99      1.76 o 
   1 -12   1        0.10        3.07      2.14 o 
   2 -12   1       20.36       21.11      2.30 o 
   3 -12   1      248.02      252.84      5.12 o 
   4 -12   1        8.31        9.00      1.77 o 
   5 -12   1        3.71        4.00      2.60 o 
   6 -12   1        9.54       10.27      2.32 o 
   7 -12   1        4.79        2.94      2.58 o 
  -4 -11   1       30.53       33.06      2.55 o 
  -3 -11   1        0.02        1.36      2.10 o 
  -2 -11   1       13.44       14.07      2.03 o 
  -1 -11   1       17.86       21.77      3.06 o 
   0 -11   1       52.20       53.43      2.52 o 
   1 -11   1       84.22       80.46      2.92 o 
   2 -11   1        3.27        4.01      1.56 o 
   3 -11   1       22.15       20.77      2.22 o 
   4 -11   1       14.27       13.87      3.04 o 
   5 -11   1       32.69       27.57      3.87 o 
   6 -11   1        8.61        5.13      2.16 o 
   7 -11   1       23.61       19.54      3.12 o 
   8 -11   1        0.41        4.17      2.49 o 
  -5 -10   1       51.32       72.20      3.28 o 
  -4 -10   1       10.65        8.71      1.69 o 
  -3 -10   1        2.28        0.77      1.42 o 
  -2 -10   1        0.01        1.78      1.65 o 
  -1 -10   1      271.79      262.10      5.52 o 
   0 -10   1       28.49       27.57      1.24 o 
   1 -10   1       38.21       38.90      2.56 o 
   2 -10   1      149.53      142.31      3.54 o 
   3 -10   1      128.71      115.56      3.60 o 
   4 -10   1       37.68       39.73      2.72 o 
   5 -10   1       34.03       30.53      2.12 o 
   6 -10   1       24.25       22.68      1.93 o 
   7 -10   1        5.82        6.55      2.24 o 
   8 -10   1        2.08        2.77      2.06 o 
  -6  -9   1        9.89        5.45      1.82 o 
  -5  -9   1        7.09       12.94      2.20 o 
  -4  -9   1       23.94       22.83      2.07 o 
  -3  -9   1        6.72        7.52      3.72 o 
  -2  -9   1     1315.75     1326.50     28.08 o 
  -1  -9   1       32.77       34.49      2.21 o 
   0  -9   1       14.02       16.30      1.20 o 
   1  -9   1       13.51       12.50      0.54 o 
   2  -9   1      408.26      430.83      6.18 o 
   3  -9   1      248.23      252.88      4.17 o 
   4  -9   1       87.95       86.58      2.98 o 
   5  -9   1       11.18       10.96      1.64 o 
   6  -9   1      111.31      101.85      4.26 o 
   7  -9   1        1.01        1.79      2.31 o 
   8  -9   1       26.91       26.67      4.34 o 
   9  -9   1       10.83       10.98      2.19 o 
  -6  -8   1       39.71       44.35      3.85 o 
  -5  -8   1        0.32        2.34      1.50 o 
  -4  -8   1        7.79        5.54      1.79 o 
  -3  -8   1        5.57        3.25      1.57 o 
  -2  -8   1      838.79      820.79      9.21 o 
  -1  -8   1       23.81       24.59      2.00 o 
   0  -8   1       42.80       42.54      1.59 o 
   1  -8   1        1.25        1.96      0.43 o 
   2  -8   1      622.43      649.68      9.24 o 
   3  -8   1       29.59       25.83      1.89 o 
   4  -8   1       16.72       17.25      2.17 o 
   5  -8   1      149.93      147.21      6.23 o 
   6  -8   1       43.03       43.34      2.01 o 
   7  -8   1       57.39       63.37      4.12 o 
  -7  -7   1       39.95       46.05      4.10 o 
  -6  -7   1       19.77       19.11      2.37 o 
  -5  -7   1        0.01       -0.30      1.47 o 
  -4  -7   1      155.30      153.34      4.59 o 
  -3  -7   1       10.11        9.22      1.99 o 
  -2  -7   1        3.37        2.27      1.70 o 
  -1  -7   1       30.99       27.61      1.60 o 
   0  -7   1       20.84       17.73      1.23 o 
   1  -7   1      494.56      507.59      5.62 o 
   2  -7   1        1.60        0.69      1.38 o 
   3  -7   1        3.28        0.59      1.11 o 
   4  -7   1       23.83       23.67      0.97 o 
   5  -7   1       30.68       31.23      1.46 o 
   6  -7   1      227.39      241.32      6.15 o 
   7  -7   1        7.82        4.06      3.73 o 
   8  -7   1       34.08       31.98      2.13 o 
   9  -7   1       22.46       27.31      3.85 o 
  -7  -6   1        9.93        9.17      3.09 o 
  -6  -6   1        2.10        2.63      1.66 o 
  -5  -6   1       38.21       47.14      5.39 o 
  -4  -6   1       15.18       13.34      2.27 o 
  -3  -6   1       21.33       21.80      2.21 o 
  -2  -6   1        1.08        1.66      1.32 o 
  -1  -6   1        6.77       11.90      1.60 o 
   0  -6   1       11.48        9.73      1.23 o 
   1  -6   1        0.30        0.44      0.46 o 
   2  -6   1        4.79        5.95      0.74 o 
   3  -6   1       81.40       78.01      0.94 o 
   4  -6   1      711.24      710.41      9.36 o 
   5  -6   1       10.95       12.78      1.16 o 
   6  -6   1       46.27       54.53      2.19 o 
   7  -6   1       63.62       63.78      2.84 o 
   8  -6   1      162.01      157.76      5.99 o 
   9  -6   1        4.81        4.28      1.84 o 
  -8  -5   1        2.48        8.21      3.07 o 
  -7  -5   1        0.75        4.42      2.19 o 
  -6  -5   1       24.32       19.94      2.03 o 
  -5  -5   1       37.80       37.00      2.39 o 
  -4  -5   1       79.78       80.04      3.09 o 
  -3  -5   1        3.32        2.78      1.44 o 
  -2  -5   1       14.59       14.75      1.75 o 
  -1  -5   1      236.14      234.81      2.94 o 
   0  -5   1       22.93       20.94      1.27 o 
   1  -5   1       40.65       44.05      0.90 o 
   2  -5   1      146.79      151.46      0.82 o 
   3  -5   1        0.75        1.37      0.43 o 
   4  -5   1       13.24       12.40      0.72 o 
   5  -5   1        3.63        3.55      0.44 o 
   6  -5   1       17.72       20.33      2.83 o 
   7  -5   1       65.09       68.11      2.74 o 
   8  -5   1       54.21       57.41      5.59 o 
   9  -5   1        0.84        1.70      1.74 o 
  -8  -4   1       75.11       97.69      5.66 o 
  -7  -4   1        0.80        4.50      2.18 o 
  -6  -4   1       81.93       73.35      3.54 o 
  -5  -4   1       29.58       20.67      1.64 o 
  -4  -4   1       17.79       15.65      3.29 o 
  -3  -4   1      281.26      310.52      4.70 o 
  -2  -4   1       10.34        7.02      1.34 o 
  -1  -4   1        6.60        5.40      0.73 o 
   0  -4   1       29.50       24.85      1.01 o 
   1  -4   1       72.54       75.87      1.08 o 
   2  -4   1      174.09      187.15      1.93 o 
   3  -4   1       40.84       39.45      0.83 o 
   4  -4   1       38.26       40.69      0.72 o 
   5  -4   1       13.33       15.49      2.51 o 
   6  -4   1       21.15       18.55      2.15 o 
   7  -4   1       44.75       48.43      2.42 o 
   8  -4   1       27.69       23.83      2.57 o 
   9  -4   1       22.97       24.34      2.87 o 
  -8  -3   1       20.12       16.49      2.95 o 
  -7  -3   1        8.06       10.70      3.08 o 
  -6  -3   1        2.38        2.71      1.69 o 
  -5  -3   1       29.88       21.86      1.89 o 
  -4  -3   1        3.17        5.18      1.02 o 
  -3  -3   1      108.12      123.82      1.86 o 
  -2  -3   1      115.56      114.57      3.25 o 
  -1  -3   1        9.13       12.07      0.79 o 
   1  -3   1      181.78      177.28      1.70 o 
   2  -3   1     1037.68     1091.79      3.75 o 
   3  -3   1       41.05       38.18      0.61 o 
   4  -3   1      355.57      369.98      4.97 o 
   5  -3   1      164.63      171.73      4.58 o 
   6  -3   1      158.58      166.92      3.82 o 
   7  -3   1       18.57       16.91      2.57 o 
   8  -3   1        1.44        1.97      1.61 o 
   9  -3   1       11.00       10.73      2.66 o 
  -9  -2   1       22.26       18.83      2.97 o 
  -8  -2   1       59.80       56.48      4.30 o 
  -7  -2   1       61.35       68.71      4.18 o 
  -6  -2   1       43.65       23.03      1.65 o 
  -5  -2   1        2.79        4.65      1.19 o 
  -4  -2   1        0.93        0.80      0.52 o 
  -3  -2   1        0.00        1.21      0.87 o 
  -2  -2   1      449.88      477.59      3.15 o 
  -1  -2   1      549.67      556.96      4.60 o 
   1  -2   1     4170.11     4377.48     35.53 o 
   2  -2   1      467.46      471.90      2.57 o 
   3  -2   1      318.85      315.45      1.87 o 
   4  -2   1       78.80       89.01      3.19 o 
   5  -2   1       18.43       16.19      2.27 o 
   6  -2   1      145.12      143.26      5.89 o 
   7  -2   1        2.92        3.86      2.12 o 
   8  -2   1        7.97        3.51      2.06 o 
   9  -2   1        4.43        1.69      2.05 o 
  -8  -1   1        6.03       12.14      3.11 o 
  -7  -1   1       71.80       67.24      4.52 o 
  -6  -1   1       99.16       94.58      4.58 o 
  -5  -1   1      185.20      195.19      2.99 o 
  -4  -1   1       55.69       56.11      4.88 o 
  -3  -1   1      974.95     1121.76      5.14 o 
  -2  -1   1      374.21      395.64      4.81 o 
  -1  -1   1       61.46       63.84      0.90 o 
   1  -1   1     3392.68     3552.58      9.08 o 
   2  -1   1     1232.86     1231.88      7.61 o 
   3  -1   1      319.90      325.86      4.39 o 
   4  -1   1      497.27      564.75      7.35 o 
   5  -1   1      125.06      132.49      4.74 o 
   7  -1   1       31.65       33.32      3.43 o 
   8  -1   1       32.71       23.82      3.67 o 
   9  -1   1        1.47        2.57      2.21 o 
  -9   0   1       23.86       19.44      3.22 o 
  -8   0   1       35.14       34.06      3.76 o 
  -7   0   1       23.08       17.02      2.99 o 
  -6   0   1        2.54        1.69      2.21 o 
  -5   0   1       78.59       74.88      1.45 o 
  -4   0   1      136.32      131.40      1.59 o 
  -3   0   1      670.45      740.27      2.59 o 
  -2   0   1       37.39       30.73      0.79 o 
  -1   0   1        0.39        1.25      0.48 o 
   1   0   1     4254.01     4347.79     11.16 o 
   2   0   1     3713.27     3894.65     29.66 o 
   3   0   1        1.64        1.77      0.38 o 
   4   0   1       59.35       52.16      1.23 o 
   5   0   1        2.73        3.41      0.67 o 
   6   0   1        1.60        3.04      2.27 o 
   7   0   1       74.21       65.26      4.32 o 
   9   0   1        0.15        1.70      2.06 o 
  -9   1   1        4.13        6.54      3.12 o 
  -8   1   1        0.42        3.16      2.31 o 
  -7   1   1       42.86       40.01      3.61 o 
  -6   1   1      159.57      138.67      5.31 o 
  -5   1   1      455.68      479.16      9.23 o 
  -4   1   1      210.11      233.44      7.06 o 
  -3   1   1     2172.62     2359.21     11.76 o 
  -2   1   1      747.25      770.73      9.08 o 
  -1   1   1      782.91      772.97      2.21 o 
   0   1   1     1891.64     1556.76      5.03 o 
   1   1   1      430.07      435.86      3.83 o 
   2   1   1      387.57      404.06      4.51 o 
   4   1   1      806.26      883.14     11.33 o 
   5   1   1       15.88       18.21      1.31 o 
   6   1   1       47.23       49.81      3.55 o 
   7   1   1        3.12        2.58      2.79 o 
   8   1   1        1.36        4.13      2.94 o 
   9   1   1      115.25      116.80      6.32 o 
  -9   2   1       31.57       31.17      3.31 o 
  -8   2   1        3.01        5.91      2.42 o 
  -7   2   1        3.61        4.82      2.31 o 
  -6   2   1       73.18       81.11      3.05 o 
  -5   2   1       14.48       14.02      2.53 o 
  -4   2   1       16.59       21.11      0.65 o 
  -3   2   1       30.65       29.47      0.58 o 
  -2   2   1       55.92       61.68      0.87 o 
  -1   2   1     1384.06     1406.63      2.98 o 
   1   2   1      163.96      145.80      2.23 o 
   2   2   1      410.59      431.67      2.82 o 
   3   2   1        0.01        1.31      0.75 o 
   4   2   1        3.39        4.25      0.69 o 
   5   2   1       34.76       27.19      2.48 o 
   6   2   1       50.70       41.81      3.66 o 
   7   2   1       43.06       33.36      3.65 o 
   8   2   1        9.50       14.11      3.63 o 
  -9   3   1       63.44       69.39      4.23 o 
  -8   3   1       31.70       31.69      3.06 o 
  -7   3   1      386.71      396.43      9.36 o 
  -6   3   1       66.64       68.61      2.87 o 
  -5   3   1      138.96      138.08      9.20 o 
  -4   3   1       29.07       29.01      0.86 o 
  -3   3   1      441.87      483.57      3.65 o 
  -2   3   1       51.03       52.69      0.70 o 
  -1   3   1      796.55      851.81     16.09 o 
   1   3   1       24.34       24.84      0.94 o 
   2   3   1        0.28       -0.20      0.72 o 
   3   3   1       38.92       43.43      1.55 o 
   4   3   1        0.65        0.73      1.31 o 
   5   3   1      102.28      106.39      4.13 o 
   6   3   1        1.71        5.92      1.71 o 
   7   3   1        0.10        2.06      2.16 o 
   8   3   1        6.57        9.71      3.28 o 
  -9   4   1       11.37       11.96      2.31 o 
  -8   4   1        8.71       10.81      1.86 o 
  -7   4   1      221.31      212.06      5.53 o 
  -6   4   1       62.63       59.30      5.24 o 
  -5   4   1       27.43       28.48      0.84 o 
  -4   4   1      227.73      235.14      2.39 o 
  -3   4   1     1286.63     1360.22      6.68 o 
  -2   4   1      428.76      409.31      4.01 o 
  -1   4   1      666.04      675.40      4.30 o 
   0   4   1      968.29     1052.82      7.86 o 
   1   4   1        8.15        7.25      0.80 o 
   2   4   1      431.43      479.35      6.17 o 
   3   4   1      342.50      360.65      5.81 o 
   4   4   1        0.52        1.87      1.78 o 
   5   4   1        1.77        1.39      1.40 o 
   6   4   1       88.59      100.39      3.47 o 
   7   4   1       34.43       46.35      4.40 o 
   8   4   1       27.61       26.05      3.41 o 
  -9   5   1        1.86        2.84      2.29 o 
  -8   5   1      204.39      205.05      4.37 o 
  -7   5   1       18.41       15.34      1.91 o 
  -6   5   1        9.59        8.47      0.61 o 
  -5   5   1      146.37      141.97      1.94 o 
  -4   5   1      231.36      238.06      2.55 o 
  -3   5   1       33.86       38.33      0.79 o 
  -2   5   1        8.08        5.58      0.77 o 
  -1   5   1      520.24      574.25      6.29 o 
   0   5   1      162.65      184.44      3.94 o 
   1   5   1        3.50        3.23      0.86 o 
   2   5   1      161.03      159.44      4.69 o 
   3   5   1       66.44       64.14      2.59 o 
   4   5   1        0.07        1.26      1.60 o 
   5   5   1        3.82        3.69      1.38 o 
   6   5   1        6.23       10.09      1.59 o 
   7   5   1       10.01        6.77      2.74 o 
  -9   6   1        8.96        9.55      2.09 o 
  -8   6   1       18.45       12.34      5.16 o 
  -7   6   1        3.68        4.26      1.62 o 
  -6   6   1        4.68        3.92      0.90 o 
  -5   6   1       28.36       30.01      0.97 o 
  -4   6   1      137.98      138.62      1.69 o 
  -3   6   1       13.71       13.94      1.53 o 
  -2   6   1      205.46      250.57     18.17 o 
  -1   6   1     2233.06     2551.48     22.70 o 
   0   6   1      107.66      105.84      1.69 o 
   1   6   1       76.09       77.63      6.67 o 
   2   6   1      273.05      277.48      6.61 o 
   3   6   1     1257.12     1304.02     11.24 o 
   4   6   1        0.04        4.69      1.81 o 
   5   6   1        0.01        0.40      1.42 o 
   6   6   1       37.44       38.17      5.55 o 
   7   6   1       10.49        9.49      2.56 o 
  -9   7   1       12.29        8.55      5.89 o 
  -8   7   1        0.09        1.93      2.30 o 
  -7   7   1        8.66        8.51      3.19 o 
  -6   7   1       16.50       14.59      1.71 o 
  -5   7   1       71.15       67.65      3.18 o 
  -4   7   1       21.90       19.44      1.49 o 
  -3   7   1       39.68       43.90      2.65 o 
  -2   7   1       40.62       47.75      3.74 o 
  -1   7   1      126.83      124.36      4.35 o 
   0   7   1      149.37      146.25      2.33 o 
   1   7   1       66.18       73.33      2.65 o 
   2   7   1      402.35      376.26      6.10 o 
   3   7   1      563.92      589.67      9.64 o 
   4   7   1       81.60       86.50      3.32 o 
   5   7   1       16.06       13.10      2.11 o 
   6   7   1       16.47       22.40      3.33 o 
  -9   8   1        1.25        1.08      1.59 o 
  -8   8   1       17.26       15.47      3.11 o 
  -7   8   1        1.52        3.68      2.97 o 
  -6   8   1       87.38       90.78      2.69 o 
  -5   8   1       52.39       56.15      3.11 o 
  -4   8   1       65.28       69.31      3.71 o 
  -3   8   1       20.59       17.14      2.20 o 
  -2   8   1       10.52       10.58      2.36 o 
  -1   8   1       10.11       10.75      0.94 o 
   0   8   1        4.11        3.58      1.07 o 
   1   8   1       27.24       31.26      2.16 o 
   2   8   1       64.80       59.13      3.38 o 
   3   8   1       54.60       53.45      3.08 o 
   4   8   1       55.79       58.53      7.84 o 
   5   8   1       12.42       17.45      2.24 o 
   6   8   1       25.80       40.04      3.89 o 
  -9   9   1        0.11       -0.30      1.92 o 
  -8   9   1        0.19        4.24      3.05 o 
  -7   9   1        0.50        1.12      2.05 o 
  -6   9   1        0.22        0.80      1.35 o 
  -5   9   1      146.38      151.49      7.75 o 
  -4   9   1        0.63        2.38      1.71 o 
  -3   9   1       13.05       16.97      2.58 o 
  -2   9   1        5.15        4.83      1.94 o 
  -1   9   1        2.15        2.98      0.59 o 
   0   9   1       82.18       78.93      1.95 o 
   1   9   1       42.94       34.82      1.87 o 
   2   9   1       67.69       66.96      3.07 o 
   3   9   1        0.03        1.02      1.31 o 
   4   9   1        0.25        0.69      1.61 o 
   5   9   1        5.72        5.50      3.24 o 
  -7  10   1       19.41       15.55      2.80 o 
  -6  10   1       43.42       41.95      2.36 o 
  -5  10   1      125.78      121.30      3.80 o 
  -4  10   1        1.07        2.42      1.98 o 
  -3  10   1       58.69       57.90      3.07 o 
  -2  10   1       42.32       37.68      3.14 o 
  -1  10   1        5.43        4.21      2.28 o 
   0  10   1       13.79       13.60      1.23 o 
   1  10   1       21.83       23.67      1.79 o 
   2  10   1        6.71        6.36      1.56 o 
   3  10   1        3.04        1.12      1.16 o 
   4  10   1        0.57        0.93      1.26 o 
   5  10   1        0.35        6.74      2.06 o 
  -8  11   1       41.42       43.71      3.91 o 
  -7  11   1       18.17       20.15      3.41 o 
  -6  11   1        0.11        2.09      1.47 o 
  -5  11   1      103.30      108.67      3.62 o 
  -4  11   1      101.65       96.96      3.60 o 
  -3  11   1      178.05      182.52      6.88 o 
  -2  11   1      169.07      145.08      5.89 o 
  -1  11   1      260.30      251.19      5.96 o 
   0  11   1        7.74        8.82      2.25 o 
   1  11   1        0.86        2.40      3.00 o 
   2  11   1        0.03        3.21      3.05 o 
   3  11   1       26.20       20.51      4.07 o 
   4  11   1       18.64       15.78      3.08 o 
  -7  12   1       32.72       35.25      3.45 o 
  -6  12   1        0.03        2.17      2.93 o 
  -5  12   1        3.53        4.81      2.64 o 
  -4  12   1       68.73       66.80      3.06 o 
  -3  12   1        8.44        7.07      1.86 o 
  -2  12   1       21.37       18.07      2.32 o 
  -1  12   1        0.01        0.94      1.60 o 
   0  12   1        3.09        3.22      1.61 o 
   1  12   1       16.22       13.15      3.55 o 
   2  12   1       53.34       70.44      5.38 o 
   3  12   1        4.27        7.57      3.95 o 
  -6  13   1        9.24        9.17      2.10 o 
  -5  13   1      127.83      130.41      4.17 o 
  -4  13   1        5.04        5.19      1.80 o 
  -3  13   1       12.25       12.99      3.44 o 
  -2  13   1        8.40        9.86      2.18 o 
  -1  13   1        2.87        2.98      1.54 o 
   0  13   1       14.55       13.43      4.17 o 
   1  13   1       59.99       58.63      4.50 o 
   2  13   1        0.64        3.70      1.68 o 
  -5  14   1        5.15        8.03      2.02 o 
  -4  14   1        1.32        2.69      1.72 o 
  -3  14   1      147.05      166.85      5.36 o 
  -2  14   1        7.10        8.31      2.20 o 
  -1  14   1        9.71        6.47      2.48 o 
   0  14   1       29.46       28.99      2.63 o 
   1 -15   2        6.51       11.40      5.17 o 
   2 -15   2        7.53        5.26      3.38 o 
   3 -15   2       32.39       35.97      4.67 o 
   4 -15   2        0.99        4.42      3.04 o 
  -1 -14   2        1.48        2.39      3.12 o 
   0 -14   2       31.78       37.77      4.97 o 
   1 -14   2        1.47       -0.26      3.09 o 
   2 -14   2       52.25       50.45      6.26 o 
   3 -14   2       23.14       24.30      2.96 o 
   4 -14   2        0.01        0.32      1.16 o 
   5 -14   2       18.58       17.83      1.99 o 
  -1 -13   2       10.94       12.83      4.32 o 
   0 -13   2        0.85        2.43      1.29 o 
   1 -13   2        0.02        0.79      0.92 o 
   2 -13   2       32.48       30.64      5.98 o 
   3 -13   2        5.60        3.66      2.97 o 
   4 -13   2        3.12        4.43      1.52 o 
   5 -13   2       16.16       13.33      2.05 o 
   6 -13   2       31.52       34.65      3.43 o 
   7 -13   2       20.42       24.02      3.15 o 
  -3 -12   2       11.19       15.47      3.98 o 
  -1 -12   2        5.18        5.97      1.55 o 
   0 -12   2       71.25       81.71      5.58 o 
   1 -12   2       13.25       14.00      1.58 o 
   2 -12   2        7.48        6.80      1.39 o 
   3 -12   2       12.85       11.62      2.59 o 
   4 -12   2       38.99       38.95      2.46 o 
   5 -12   2       32.75       40.37      2.63 o 
   6 -12   2        4.85       10.69      2.41 o 
   7 -12   2        6.93        3.71      2.00 o 
  -4 -11   2        6.82       10.10      2.05 o 
  -3 -11   2        1.02        2.41      1.19 o 
  -2 -11   2       36.08       29.91      2.24 o 
  -1 -11   2      151.93      141.04     12.06 o 
   0 -11   2      149.11      145.53      3.76 o 
   1 -11   2        5.96        5.65      1.34 o 
   2 -11   2       11.26       10.38      1.49 o 
   3 -11   2      127.63      118.57      3.31 o 
   4 -11   2        4.45        7.14      2.17 o 
   5 -11   2       17.46       17.96      1.84 o 
   6 -11   2       36.66       39.14      3.18 o 
   7 -11   2        3.62        3.56      1.92 o 
   8 -11   2        0.04       -0.08      1.73 o 
  -5 -10   2       16.16       15.75      2.42 o 
  -4 -10   2       63.33       73.51      3.25 o 
  -3 -10   2        4.90        4.59      2.89 o 
  -2 -10   2      105.48      107.21      3.31 o 
  -1 -10   2       32.65       32.03      1.50 o 
   0 -10   2        5.43        4.71      0.79 o 
   1 -10   2       52.17       55.81      1.22 o 
   2 -10   2        0.12       -0.18      1.08 o 
   3 -10   2       42.07       42.76      4.67 o 
   4 -10   2       19.51       23.56      1.96 o 
   5 -10   2        0.02        1.52      1.19 o 
   6 -10   2        0.29        3.16      2.12 o 
   7 -10   2       12.05       16.55      3.10 o 
   8 -10   2       18.50       12.28      7.90 o 
  -6  -9   2        0.11        1.09      1.79 o 
  -5  -9   2       36.87       46.69      2.73 o 
  -4  -9   2       88.32       80.28      6.50 o 
  -3  -9   2        3.03        1.21      2.31 o 
  -2  -9   2        0.00        0.72      1.42 o 
  -1  -9   2     1240.45     1245.14      8.26 o 
   0  -9   2      140.56      136.83      5.49 o 
   1  -9   2       71.54       68.24      1.99 o 
   2  -9   2      572.40      564.42     13.87 o 
   3  -9   2      315.45      325.56      4.50 o 
   4  -9   2       14.69       17.26      1.75 o 
   5  -9   2      230.38      233.11      5.25 o 
   6  -9   2        0.69        1.20      1.70 o 
   7  -9   2       53.43       66.45      5.30 o 
   8  -9   2       13.50        9.10      4.63 o 
   9  -9   2        6.83        2.87      2.23 o 
  -6  -8   2        2.68        4.44      2.23 o 
  -5  -8   2       18.87       14.30      3.02 o 
  -4  -8   2        0.06        1.68      1.68 o 
  -3  -8   2       81.50       80.15      3.10 o 
  -2  -8   2        3.14        4.03      1.66 o 
  -1  -8   2      245.55      238.22      4.25 o 
   0  -8   2      153.04      128.20      3.47 o 
   1  -8   2      117.62      104.20      1.76 o 
   2  -8   2      121.26      135.53      3.29 o 
   3  -8   2      168.59      163.40      5.54 o 
   4  -8   2        0.08        0.56      0.66 o 
   5  -8   2       39.48       40.58      2.31 o 
   6  -8   2        4.27        3.49      1.01 o 
   7  -8   2       14.42       17.21      8.06 o 
   8  -8   2      269.14      266.06      7.66 o 
   9  -8   2       39.88       39.97      3.67 o 
  -7  -7   2       41.20       48.03      4.39 o 
  -6  -7   2       12.04       11.36      2.45 o 
  -5  -7   2       67.30       56.57      3.15 o 
  -4  -7   2        9.25        9.41      1.78 o 
  -3  -7   2        3.10        2.64      2.40 o 
  -2  -7   2        1.66        1.69      1.42 o 
  -1  -7   2       48.77       45.21      3.29 o 
   0  -7   2       89.42       81.62      1.43 o 
   1  -7   2      118.70      117.38      1.93 o 
   2  -7   2      394.02      429.46      3.29 o 
   3  -7   2       43.58       45.68      1.72 o 
   4  -7   2      158.93      143.96      2.26 o 
   5  -7   2      219.26      211.35      5.98 o 
   6  -7   2       24.15       24.44      1.82 o 
   7  -7   2       28.16       25.22      2.73 o 
   8  -7   2      232.50      240.17      5.89 o 
  -7  -6   2      115.00      107.97      5.67 o 
  -6  -6   2        8.39        8.22      1.91 o 
  -5  -6   2       30.06       25.35      2.20 o 
  -4  -6   2       67.00       53.82      4.53 o 
  -3  -6   2        3.93        3.42      1.66 o 
  -2  -6   2       63.33       62.53      2.81 o 
  -1  -6   2       21.74       19.05      1.07 o 
   0  -6   2       53.05       53.94      1.05 o 
   1  -6   2       13.04       13.97      0.68 o 
   2  -6   2      719.03      731.46      3.18 o 
   3  -6   2      352.51      371.68      2.80 o 
   4  -6   2       10.69       11.53      0.71 o 
   5  -6   2       23.01       21.95      0.85 o 
   6  -6   2        0.10        2.33      1.75 o 
   7  -6   2        0.00        1.02      1.12 o 
   8  -6   2        0.78        1.03      1.45 o 
   9  -6   2        4.57        0.99      1.40 o 
  -8  -5   2        1.11        3.71      3.16 o 
  -7  -5   2       49.82       58.00      4.44 o 
  -6  -5   2        5.60        4.42      1.42 o 
  -5  -5   2      372.65      311.36      5.96 o 
  -4  -5   2        0.02        0.92      1.64 o 
  -3  -5   2        0.22        3.30      1.96 o 
  -2  -5   2        0.06        2.14      1.73 o 
  -1  -5   2       73.32       75.49      1.62 o 
   0  -5   2       96.43      103.08      1.50 o 
   1  -5   2      170.09      155.83      2.05 o 
   2  -5   2       35.23       37.13      0.62 o 
   3  -5   2      417.66      437.27      3.79 o 
   4  -5   2      146.81      160.06      3.81 o 
   5  -5   2       19.14       17.99      1.98 o 
   6  -5   2        0.29        1.82      1.48 o 
   7  -5   2       19.86       20.02      1.82 o 
   8  -5   2        1.26        1.59      1.33 o 
   9  -5   2        9.17        8.18      2.47 o 
  -8  -4   2        0.07        3.37      2.04 o 
  -7  -4   2        6.69        5.47      2.40 o 
  -6  -4   2       57.05       41.01      4.84 o 
  -5  -4   2        9.51        5.60      1.17 o 
  -4  -4   2        9.71        7.45      1.90 o 
  -3  -4   2       38.04       43.69      3.76 o 
  -2  -4   2      356.62      402.82     15.28 o 
  -1  -4   2      542.72      554.81      2.78 o 
   0  -4   2      313.62      294.98      3.35 o 
   1  -4   2       28.27       31.58      0.75 o 
   2  -4   2      446.11      434.01      1.94 o 
   3  -4   2       77.66       75.33      0.91 o 
   4  -4   2      201.34      192.46      3.23 o 
   5  -4   2      202.10      207.96     10.80 o 
   6  -4   2        0.00        1.61      1.60 o 
   7  -4   2        7.50        4.81      2.02 o 
   8  -4   2        3.90        3.78      2.21 o 
   9  -4   2        0.29        1.79      2.38 o 
  -8  -3   2       11.34       16.47      3.23 o 
  -7  -3   2       57.33       56.57      4.28 o 
  -6  -3   2      187.41      168.06      6.76 o 
  -5  -3   2       24.84       23.24      1.94 o 
  -4  -3   2       10.39       14.50      1.60 o 
  -3  -3   2      270.08      318.18      4.62 o 
  -2  -3   2     1365.88     1518.69      5.63 o 
  -1  -3   2      134.96      141.20      2.55 o 
   0  -3   2      552.18      537.53      4.49 o 
   1  -3   2     4477.93     4775.33     13.31 o 
   2  -3   2       78.01       84.08      0.88 o 
   3  -3   2        2.01        1.96      0.34 o 
   4  -3   2       73.87       68.19      0.88 o 
   5  -3   2      179.92      189.02      4.14 o 
   6  -3   2        2.93        3.12      2.26 o 
   7  -3   2       28.50       32.04      3.36 o 
   8  -3   2       25.42       25.27      2.89 o 
   9  -3   2        0.36        2.17      2.02 o 
  -9  -2   2        0.27        6.77      3.35 o 
  -8  -2   2        1.12        1.44      2.45 o 
  -7  -2   2       64.02       64.32      4.37 o 
  -6  -2   2       13.54       12.58      1.54 o 
  -5  -2   2       11.94       11.42      0.90 o 
  -4  -2   2      268.02      256.76      5.84 o 
  -3  -2   2      314.08      358.12      3.95 o 
  -2  -2   2      489.46      491.73      2.28 o 
  -1  -2   2        4.55        2.33      0.78 o 
   0  -2   2     1261.07     1334.54      4.64 o 
   2  -2   2       55.31       40.13      1.08 o 
   3  -2   2      243.31      256.24      2.44 o 
   4  -2   2       11.09       14.55      0.64 o 
   5  -2   2        2.35        1.77      1.98 o 
   6  -2   2       17.52       17.10      3.44 o 
   7  -2   2      194.48      199.93      6.75 o 
   8  -2   2        1.10        3.21      2.17 o 
   9  -2   2        6.20       10.94      2.78 o 
  -9  -1   2       23.67       18.09      3.32 o 
  -8  -1   2      101.67       95.58      4.92 o 
  -7  -1   2        1.10        0.85      2.17 o 
  -6  -1   2      124.42      112.19      2.15 o 
  -5  -1   2       19.53       17.98      1.26 o 
  -4  -1   2       22.45       25.12      1.11 o 
  -3  -1   2      145.37      143.35      1.54 o 
  -2  -1   2      188.72      192.89      1.47 o 
  -1  -1   2      313.26      293.74      2.89 o 
   0  -1   2        0.68        1.19      0.41 o 
   1  -1   2     4027.61     4168.46     12.12 o 
   2  -1   2     1821.76     1898.66     12.94 o 
   3  -1   2        7.09        8.53      0.83 o 
   4  -1   2       74.55       71.35      1.73 o 
   5  -1   2       10.87       11.50      1.81 o 
   6  -1   2       76.80       81.87      4.07 o 
   7  -1   2        0.01        2.96      2.26 o 
   8  -1   2       18.49       20.19      3.20 o 
   9  -1   2        7.56        5.69      2.31 o 
  -9   0   2       22.40       18.51      2.48 o 
  -8   0   2       16.98       13.34      3.15 o 
  -6   0   2        2.84        1.84      0.56 o 
  -5   0   2      120.64      111.23      3.37 o 
  -4   0   2       55.75       54.60      1.23 o 
  -3   0   2        3.07        5.15      1.10 o 
  -2   0   2     1896.02     2031.55      5.95 o 
  -1   0   2      690.32      674.51      2.64 o 
   0   0   2      219.71      217.16      2.40 o 
   1   0   2     2036.01     2012.78      8.09 o 
   2   0   2        3.90        2.73      0.56 o 
   3   0   2       25.39       28.36      0.86 o 
   4   0   2      425.62      476.30     12.42 o 
   5   0   2        1.23        2.02      0.66 o 
   6   0   2        4.11        5.16      1.89 o 
   7   0   2       16.66       15.76      2.81 o 
   9   0   2       15.03       15.35      2.96 o 
  -9   1   2       61.42       67.88      4.49 o 
  -8   1   2       27.07       34.06      4.20 o 
  -7   1   2       18.74       19.75      3.32 o 
  -6   1   2       37.00       33.50      2.83 o 
  -5   1   2        1.98        1.32      0.37 o 
  -4   1   2      283.70      272.80      1.77 o 
  -3   1   2      121.90      121.63      1.93 o 
  -2   1   2       23.84       25.25      0.62 o 
  -1   1   2      951.80      928.31      6.87 o 
   1   1   2      309.10      292.53      2.56 o 
   2   1   2       54.88       54.67      2.16 o 
   3   1   2      331.44      334.24      7.95 o 
   4   1   2        0.61        1.83      1.09 o 
   5   1   2        0.02        0.93      0.65 o 
   6   1   2       22.80       25.19      3.09 o 
   7   1   2       41.28       37.78      3.60 o 
   8   1   2       30.27       32.75      4.18 o 
  -9   2   2        9.15        7.71      2.48 o 
  -8   2   2       42.90       48.45      3.73 o 
  -7   2   2      176.22      164.66      5.28 o 
  -6   2   2      196.73      204.23      4.55 o 
  -5   2   2      251.12      265.37      4.66 o 
  -4   2   2       37.07       38.62      1.64 o 
  -3   2   2     2038.93     2246.52      6.17 o 
  -2   2   2      488.96      487.54      4.51 o 
  -1   2   2      115.40       94.70      1.84 o 
   0   2   2     1901.51     2051.75      9.46 o 
   1   2   2      363.55      367.73      2.99 o 
   2   2   2      129.14      127.66      1.50 o 
   3   2   2       92.30       96.05      1.76 o 
   4   2   2       56.75       57.81      1.60 o 
   5   2   2        3.87        5.98      1.47 o 
   6   2   2        1.28       -0.26      1.89 o 
   7   2   2        6.18        9.00      2.73 o 
   8   2   2        0.08        2.61      2.53 o 
  -9   3   2       86.75       87.29      4.60 o 
  -8   3   2       66.42       66.84      4.85 o 
  -7   3   2      218.03      211.15      6.85 o 
  -6   3   2      312.08      323.44     10.52 o 
  -5   3   2      337.27      336.08      3.35 o 
  -4   3   2       46.27       48.67      1.13 o 
  -3   3   2      588.71      609.47      4.04 o 
  -2   3   2      170.99      173.07      1.41 o 
  -1   3   2       46.34       51.41      1.82 o 
   0   3   2      597.24      622.53      4.51 o 
   1   3   2      164.37      146.50      1.82 o 
   2   3   2       87.63       84.23      2.42 o 
   3   3   2       68.10       67.65      3.32 o 
   4   3   2      400.54      405.17      6.57 o 
   5   3   2       66.67       73.27      2.65 o 
   6   3   2       10.48       12.14      2.07 o 
   7   3   2       10.98       15.75      3.28 o 
   8   3   2       18.88       21.78      3.66 o 
  -9   4   2       12.24       13.39      2.03 o 
  -8   4   2       20.63       22.88      4.48 o 
  -7   4   2      797.21      819.62     13.58 o 
  -6   4   2        1.11        1.49      0.30 o 
  -5   4   2        0.04        0.78      0.52 o 
  -4   4   2       13.97       13.27      0.86 o 
  -3   4   2       54.35       57.67      1.05 o 
  -2   4   2       77.89       73.99      0.89 o 
  -1   4   2      145.88      137.45      1.56 o 
   0   4   2     1268.44     1420.43      7.94 o 
   1   4   2       53.61       47.35      3.24 o 
   2   4   2      324.86      323.07      6.72 o 
   3   4   2       25.07       31.78      2.29 o 
   4   4   2      407.77      392.83      5.31 o 
   5   4   2       85.69       77.40      2.70 o 
   6   4   2        6.15        8.19      1.54 o 
   7   4   2        0.35        1.72      3.06 o 
  -9   5   2       17.18       21.33      3.08 o 
  -8   5   2       28.69       32.56      3.28 o 
  -7   5   2       10.47       12.93      1.77 o 
  -6   5   2        5.94        5.07      0.65 o 
  -5   5   2      235.46      218.02      5.96 o 
  -4   5   2        0.12        1.37      0.63 o 
  -3   5   2        7.67       11.44      0.89 o 
  -2   5   2        0.29        0.40      0.30 o 
  -1   5   2      138.81      147.58      2.22 o 
   0   5   2     1011.40     1155.50      8.61 o 
   1   5   2       55.62       62.51      2.02 o 
   2   5   2       50.05       58.44      2.83 o 
   3   5   2     2512.97     2627.07     41.19 o 
   4   5   2       56.78       55.96      2.57 o 
   5   5   2       13.87       11.66      1.82 o 
   6   5   2        6.10        3.90      2.43 o 
   7   5   2       38.99       61.07      5.33 o 
  -9   6   2       15.98       10.74      4.14 o 
  -8   6   2       16.96       17.79      1.64 o 
  -7   6   2       37.12       38.50      3.17 o 
  -6   6   2       94.61       98.17      2.43 o 
  -5   6   2       11.95        8.88      0.75 o 
  -4   6   2      403.49      372.10      4.71 o 
  -3   6   2       11.55       10.50      0.74 o 
  -2   6   2      113.36      112.10      2.05 o 
  -1   6   2      812.49      958.13     13.40 o 
   0   6   2      302.72      338.25      5.52 o 
   1   6   2        0.23        0.28      1.06 o 
   2   6   2       10.56        6.93      1.87 o 
   3   6   2       90.25       87.22      5.01 o 
   4   6   2       31.71       27.71      2.55 o 
   5   6   2      234.65      233.97     20.39 o 
   6   6   2       11.24       15.23      3.62 o 
   7   6   2        2.13        3.83      3.29 o 
  -9   7   2        2.36        1.06      1.22 o 
  -8   7   2       16.49       18.00      3.02 o 
  -7   7   2      305.49      303.65      6.64 o 
  -6   7   2       51.31       48.52      1.89 o 
  -5   7   2      133.30      136.64      3.08 o 
  -4   7   2       12.78       10.38      0.73 o 
  -3   7   2       28.77       22.06      2.21 o 
  -2   7   2        0.12        0.57      0.59 o 
  -1   7   2       72.89       79.15      3.19 o 
   0   7   2      167.25      163.34      5.95 o 
   1   7   2        2.00        4.77      3.29 o 
   2   7   2      359.26      374.25      6.46 o 
   3   7   2      515.54      520.18      8.82 o 
   4   7   2        9.53        8.22      2.00 o 
   5   7   2       10.97       14.00      2.42 o 
   6   7   2      128.96      144.67      6.18 o 
  -9   8   2        0.83        2.34      1.89 o 
  -8   8   2       20.45       22.64      3.53 o 
  -7   8   2        3.52        4.33      3.04 o 
  -6   8   2      238.05      245.22      4.75 o 
  -5   8   2        6.29        7.07      1.42 o 
  -4   8   2        2.21        4.10      1.82 o 
  -3   8   2       14.63       17.65      2.42 o 
  -2   8   2       18.15       18.68      5.13 o 
  -1   8   2       98.13       92.18      8.13 o 
   0   8   2        4.07        2.31      0.69 o 
   1   8   2      204.21      210.62      3.79 o 
   2   8   2       71.21       68.92      3.23 o 
   3   8   2       63.70       51.43      5.36 o 
   4   8   2      123.47      120.00      3.72 o 
   5   8   2        9.70       13.54      3.63 o 
   6   8   2        0.08        2.93      1.86 o 
  -8   9   2       62.55       69.53      4.74 o 
  -7   9   2        0.88        3.63      1.99 o 
  -6   9   2       24.38       19.65      2.86 o 
  -5   9   2       23.23       24.84      2.09 o 
  -4   9   2      413.86      399.71     10.75 o 
  -3   9   2       78.64       70.87      3.24 o 
  -2   9   2        5.73        8.61      2.73 o 
  -1   9   2        3.04        7.06      0.91 o 
   0   9   2        0.90        0.33      0.81 o 
   1   9   2        0.12        0.40      1.27 o 
   2   9   2       22.15       21.82      1.98 o 
   3   9   2        9.33        8.51      2.13 o 
   4   9   2       14.27       15.58      3.31 o 
   5   9   2        3.16        4.01      1.82 o 
  -8  10   2        4.64        4.56      2.84 o 
  -6  10   2        2.03        2.37      1.61 o 
  -5  10   2        1.15        1.11      1.40 o 
  -4  10   2      349.94      344.79      6.05 o 
  -3  10   2      140.39      124.21      9.78 o 
  -2  10   2        0.38        0.52      2.33 o 
  -1  10   2       10.47       17.13      2.77 o 
   0  10   2      178.16      165.92      4.59 o 
   1  10   2       64.61       67.97      2.90 o 
   2  10   2       43.46       49.42      2.48 o 
   3  10   2        4.83        4.54      1.63 o 
   4  10   2        2.01        1.84      2.19 o 
  -8  11   2       15.56       12.62      2.92 o 
  -7  11   2        0.27        0.89      1.91 o 
  -6  11   2        2.96        4.82      2.15 o 
  -5  11   2      192.73      200.60      5.01 o 
  -4  11   2      190.48      194.67      4.69 o 
  -3  11   2        4.07        3.38      1.82 o 
  -2  11   2        2.37        4.50      1.88 o 
  -1  11   2      183.52      152.00      4.66 o 
   0  11   2        0.08        2.23      1.65 o 
   1  11   2       23.76       25.62      4.60 o 
   2  11   2        1.97        1.60      2.91 o 
   3  11   2        2.93        5.93      3.30 o 
  -7  12   2        1.87        2.13      1.90 o 
  -6  12   2        3.02        3.39      2.91 o 
  -5  12   2       24.66       23.54      2.40 o 
  -4  12   2        1.93        4.28      2.67 o 
  -3  12   2        3.14        2.92      1.72 o 
  -2  12   2        1.20        2.73      1.64 o 
  -1  12   2       51.22       38.38      2.77 o 
   0  12   2        3.02        2.46      1.79 o 
   1  12   2        2.21        3.15      1.78 o 
   2  12   2      140.40      145.01      7.03 o 
  -6  13   2        3.57        7.43      2.66 o 
  -5  13   2       17.10       17.85      2.31 o 
  -4  13   2        0.53        3.13      2.24 o 
  -3  13   2        5.01        5.23      2.24 o 
  -2  13   2       25.82       25.07      2.69 o 
  -1  13   2        5.48        4.30      2.22 o 
   0  13   2        1.98        2.22      1.72 o 
   1  13   2        7.01        7.25      3.09 o 
  -5  14   2        3.34        4.91      1.69 o 
  -4  14   2        1.41        3.15      2.16 o 
  -3  14   2        0.02        0.35      1.71 o 
  -2  14   2        0.33        3.71      2.36 o 
  -1  14   2        0.24        0.63      1.74 o 
   1 -15   3        0.41        4.45      3.49 o 
   2 -15   3        2.77        3.14      3.25 o 
   3 -15   3       15.83       20.86      3.92 o 
   4 -15   3        2.49        2.55      2.90 o 
  -1 -14   3        5.38        5.47      2.69 o 
   0 -14   3        6.04        0.75      2.69 o 
   1 -14   3       40.53       41.13      4.64 o 
   2 -14   3       20.49       23.08      4.29 o 
   3 -14   3        0.05       -0.34      2.81 o 
   4 -14   3       11.06        8.30      2.95 o 
   5 -14   3        0.14        2.17      2.70 o 
   6 -14   3        0.01        0.32      1.42 o 
  -2 -13   3        1.93        2.20      2.81 o 
  -1 -13   3        0.00        2.60      2.98 o 
   0 -13   3        0.54        2.13      2.87 o 
   1 -13   3        0.13        1.55      2.77 o 
   2 -13   3       15.66       15.60      2.96 o 
   3 -13   3        7.13        7.66      1.39 o 
   4 -13   3        3.16        2.14      1.48 o 
   5 -13   3        0.00        1.04      2.34 o 
  -4 -12   3       66.94       81.63      5.34 o 
  -3 -12   3        4.47        8.70      3.93 o 
  -2 -12   3        2.32        1.42      2.53 o 
  -1 -12   3       20.14       20.58      3.88 o 
   0 -12   3      117.18      120.93      3.16 o 
   1 -12   3        0.97        0.03      0.81 o 
   2 -12   3        2.03        0.72      2.84 o 
   3 -12   3        0.61        0.68      1.39 o 
   4 -12   3       10.44        8.14      1.78 o 
   5 -12   3       49.89       47.73      2.47 o 
   6 -12   3        1.12        1.03      1.66 o 
   7 -12   3        2.67        2.86      1.86 o 
  -4 -11   3       10.24       12.63      2.74 o 
  -3 -11   3        1.49        2.48      1.21 o 
  -2 -11   3        0.62        1.22      1.12 o 
  -1 -11   3      602.93      620.03     12.25 o 
   0 -11   3       98.22       97.03      5.43 o 
   1 -11   3       22.75       20.50      1.54 o 
   2 -11   3       35.56       33.86      1.89 o 
   3 -11   3        0.18       -0.38      0.98 o 
   4 -11   3        0.79        3.81      1.16 o 
   5 -11   3       33.35       28.73      2.01 o 
   6 -11   3        7.87        2.76      1.99 o 
   7 -11   3        1.32        1.58      1.87 o 
   8 -11   3        0.50        2.42      1.93 o 
  -5 -10   3       13.24       12.32      2.57 o 
  -4 -10   3        5.07        7.06      1.69 o 
  -3 -10   3        0.53        1.75      1.59 o 
  -2 -10   3       26.91       27.98      1.91 o 
  -1 -10   3      438.33      444.29      6.54 o 
   0 -10   3        0.90        1.26      0.71 o 
   1 -10   3       38.83       31.93      1.18 o 
   2 -10   3        2.63        2.82      0.80 o 
   3 -10   3      283.95      290.67      5.83 o 
   4 -10   3       96.81      102.08      3.30 o 
   5 -10   3       28.16       26.05      1.81 o 
   6 -10   3       28.19       29.99      2.73 o 
   7 -10   3        2.70        1.96      2.40 o 
   8 -10   3       18.85       15.57      3.02 o 
  -6  -9   3       10.03        9.51      2.35 o 
  -5  -9   3       22.42       19.99      2.19 o 
  -4  -9   3       81.64       75.32      3.01 o 
  -3  -9   3       18.18       17.72      2.07 o 
  -2  -9   3        0.15        0.98      1.47 o 
  -1  -9   3       12.23       12.81      1.16 o 
   0  -9   3        0.07        1.07      0.77 o 
   1  -9   3      133.39      129.00      2.35 o 
   2  -9   3        9.25       10.24      0.70 o 
   3  -9   3        1.50        1.22      0.41 o 
   4  -9   3        1.60        1.33      0.52 o 
   5  -9   3        2.16        0.98      1.09 o 
   6  -9   3       93.48       94.11      4.50 o 
   7  -9   3       32.27       28.11      4.76 o 
   8  -9   3       19.86       23.25      3.36 o 
  -6  -8   3       63.64       69.40      4.50 o 
  -5  -8   3       11.37       12.88      2.02 o 
  -4  -8   3        2.85        4.83      2.28 o 
  -3  -8   3       16.63       20.18      3.13 o 
  -2  -8   3       60.21       64.68      3.78 o 
  -1  -8   3       32.51       32.62      2.04 o 
   0  -8   3        7.48        8.09      0.75 o 
   1  -8   3        2.90        4.37      0.84 o 
   2  -8   3      362.00      364.01      4.15 o 
   3  -8   3      166.67      156.01      3.21 o 
   4  -8   3       49.86       45.16      1.59 o 
   5  -8   3      421.15      430.63      5.58 o 
   6  -8   3       78.66       74.13      9.16 o 
   7  -8   3        0.01        0.13      0.74 o 
   8  -8   3       61.21       64.41      4.48 o 
  -7  -7   3        4.15        7.41      3.88 o 
  -6  -7   3       18.88       23.91      2.15 o 
  -5  -7   3       25.47       20.49      2.75 o 
  -4  -7   3       30.47       25.97      2.48 o 
  -3  -7   3        2.16        0.78      1.78 o 
  -2  -7   3        6.39        6.44      1.85 o 
  -1  -7   3      116.28      112.42      5.40 o 
   0  -7   3        0.93        1.67      0.72 o 
   1  -7   3      213.48      200.98      2.66 o 
   2  -7   3        0.05        0.63      0.57 o 
   3  -7   3        9.71        6.94      0.75 o 
   4  -7   3        0.36        1.11      0.54 o 
   5  -7   3        0.14       -0.13      0.52 o 
   6  -7   3       28.86       24.56      1.95 o 
   7  -7   3       26.31       26.80      7.07 o 
   8  -7   3       12.19       10.72      1.72 o 
  -7  -6   3       14.48       11.59      3.28 o 
  -6  -6   3        1.50        1.34      1.21 o 
  -5  -6   3      330.16      294.27     10.02 o 
  -4  -6   3      242.28      223.97      4.20 o 
  -3  -6   3        0.27        0.09      1.83 o 
  -2  -6   3       58.47       68.44      2.41 o 
  -1  -6   3        0.57        1.51      1.42 o 
   0  -6   3       71.71       63.44      2.06 o 
   1  -6   3      142.56      152.65      2.14 o 
   2  -6   3      112.62      104.06      1.77 o 
   3  -6   3       12.04        8.68      0.75 o 
   4  -6   3        1.78        3.88      0.87 o 
   5  -6   3       29.06       25.12      0.93 o 
   6  -6   3        3.60        4.26      1.10 o 
   7  -6   3       18.62       20.16      2.52 o 
   8  -6   3       10.65       15.99      2.60 o 
   9  -6   3        4.17        3.15      2.08 o 
  -8  -5   3       28.27       38.47      4.22 o 
  -7  -5   3       79.00       83.70      5.35 o 
  -6  -5   3        9.21        8.91      3.21 o 
  -5  -5   3       28.16       23.72      2.26 o 
  -4  -5   3       57.72       61.38      2.97 o 
  -3  -5   3        8.72        6.72      2.04 o 
  -2  -5   3      189.48      216.54      5.53 o 
  -1  -5   3       18.78       15.28      1.10 o 
   0  -5   3       52.91       54.25      1.94 o 
   1  -5   3      116.36      103.01      1.21 o 
   2  -5   3     3034.97     3327.39      9.19 o 
   3  -5   3      255.22      233.25      2.09 o 
   4  -5   3        0.64        0.85      0.63 o 
   5  -5   3      442.47      415.80      9.64 o 
   6  -5   3      349.34      355.50      9.04 o 
   7  -5   3       16.65       16.22      2.39 o 
   8  -5   3        0.06        2.14      1.42 o 
   9  -5   3        7.79        8.54      2.30 o 
  -8  -4   3        3.52        3.76      2.27 o 
  -7  -4   3        0.97        3.97      2.28 o 
  -6  -4   3        1.84        3.71      2.47 o 
  -5  -4   3      199.97      154.10      3.33 o 
  -4  -4   3        5.78        3.66      1.69 o 
  -3  -4   3       19.89       17.94      0.99 o 
  -2  -4   3      157.26      157.87      4.15 o 
  -1  -4   3        0.92        0.85      0.69 o 
   0  -4   3       20.81       20.67      0.62 o 
   1  -4   3     1138.64     1261.46      3.86 o 
   2  -4   3        0.40        0.72      0.41 o 
   3  -4   3       98.49       95.61      2.39 o 
   4  -4   3      476.31      467.36      4.76 o 
   5  -4   3       64.66       67.71      1.62 o 
   6  -4   3       98.47      110.99      4.64 o 
   7  -4   3       53.05       56.38      3.86 o 
   8  -4   3        2.04        2.66      1.60 o 
   9  -4   3        2.71        2.26      2.00 o 
  -8  -3   3       32.25       34.83      3.92 o 
  -7  -3   3       15.20       16.67      3.18 o 
  -6  -3   3       97.62       65.75      4.38 o 
  -5  -3   3       42.16       43.39      1.97 o 
  -4  -3   3       43.58       43.72      2.00 o 
  -3  -3   3      555.76      584.08     18.13 o 
  -2  -3   3     1018.58     1146.01     15.35 o 
  -1  -3   3     1202.16     1261.32     13.91 o 
   0  -3   3      826.62      870.22      6.86 o 
   1  -3   3     5388.36     5610.96      6.12 o 
   2  -3   3     2543.18     2680.65     10.21 o 
   3  -3   3      516.67      498.36      3.80 o 
   4  -3   3       12.02        5.16      0.50 o 
   5  -3   3      496.63      474.08     13.77 o 
   6  -3   3       41.02       38.70      3.26 o 
   7  -3   3       11.18       15.48      2.44 o 
   8  -3   3       82.41       81.28      4.49 o 
   9  -3   3        0.76        2.52      2.79 o 
  -9  -2   3        8.12        5.20      2.45 o 
  -8  -2   3        5.92        7.02      3.06 o 
  -7  -2   3        8.40        6.39      2.30 o 
  -6  -2   3        0.66        6.88      3.48 o 
  -5  -2   3      127.94      116.80      3.75 o 
  -4  -2   3      283.44      270.40      3.12 o 
  -3  -2   3        3.92        4.80      0.47 o 
  -2  -2   3       58.96       61.22      1.13 o 
  -1  -2   3        5.46        7.17      0.36 o 
   0  -2   3      159.73      161.78      1.71 o 
   1  -2   3      746.19      751.10      4.34 o 
   2  -2   3      110.41      105.11      1.21 o 
   3  -2   3      603.74      611.49      4.69 o 
   4  -2   3      395.07      399.13      9.52 o 
   5  -2   3      143.27      131.80      5.19 o 
   6  -2   3        7.33        5.30      2.65 o 
   7  -2   3       16.93       15.58      3.22 o 
   8  -2   3       40.91       35.42      3.75 o 
   9  -2   3       25.99       28.87      3.31 o 
  -9  -1   3       27.32       37.01      3.86 o 
  -8  -1   3       25.77       24.51      3.44 o 
  -7  -1   3       16.65       14.95      3.14 o 
  -6  -1   3      202.89      192.43      2.80 o 
  -5  -1   3       90.59       86.27      3.28 o 
  -4  -1   3       26.03       30.48      0.92 o 
  -3  -1   3       25.26       20.69      0.68 o 
  -2  -1   3      352.66      341.81      2.17 o 
  -1  -1   3     1432.49     1510.54     24.55 o 
   0  -1   3      799.14      798.74      4.49 o 
   1  -1   3      333.72      316.89      5.80 o 
   2  -1   3     2993.50     3097.82      8.66 o 
   3  -1   3      202.31      187.73      1.85 o 
   4  -1   3      841.64      845.85     22.05 o 
   5  -1   3       63.95       64.91      3.14 o 
   6  -1   3        1.20        1.62      2.22 o 
   8  -1   3        5.72        4.90      3.30 o 
  -9   0   3       19.54       24.43      3.37 o 
  -8   0   3       25.34       23.26      3.48 o 
  -6   0   3       79.14       74.51      1.64 o 
  -5   0   3       15.02       17.75      1.08 o 
  -4   0   3       30.97       30.01      1.71 o 
  -3   0   3       10.47        7.80      0.56 o 
  -2   0   3      151.93      141.72      1.79 o 
  -1   0   3        1.87        3.09      0.73 o 
   0   0   3       50.27       48.05      1.87 o 
   2   0   3       17.01       16.09      0.76 o 
   3   0   3      616.07      640.90     10.09 o 
   4   0   3       42.63       39.65      2.21 o 
   5   0   3        0.20        0.33      0.39 o 
   6   0   3        7.68        9.02      2.45 o 
   7   0   3        2.75        5.38      2.17 o 
   8   0   3        2.65        4.95      2.33 o 
   9   0   3        0.89        1.10      2.75 o 
  -9   1   3        0.12        0.76      2.24 o 
  -8   1   3        4.47        6.88      2.58 o 
  -7   1   3        0.88        0.30      1.65 o 
  -6   1   3      657.82      637.89     16.47 o 
  -5   1   3      496.74      476.01      7.05 o 
  -4   1   3       28.78       32.37      2.73 o 
  -3   1   3       90.98      111.43      2.02 o 
  -2   1   3      438.57      454.14      3.86 o 
  -1   1   3       37.97       34.33      1.34 o 
   0   1   3        5.29        7.50      0.79 o 
   1   1   3       38.19       43.73      1.05 o 
   2   1   3      322.28      311.36      5.54 o 
   3   1   3      115.07      109.39      1.76 o 
   4   1   3       33.61       23.64      1.96 o 
   5   1   3       19.50       19.60      1.11 o 
   6   1   3        8.22        9.77      1.15 o 
   7   1   3        0.89        4.95      3.12 o 
   8   1   3        1.60        1.36      2.20 o 
  -9   2   3       13.68       19.81      3.40 o 
  -8   2   3        0.26        0.38      1.50 o 
  -7   2   3        1.42        0.72      1.75 o 
  -6   2   3      970.39      979.20     31.75 o 
  -5   2   3       21.38       21.05      1.09 o 
  -4   2   3        4.70        4.50      0.91 o 
  -3   2   3     1469.65     1583.25      9.28 o 
  -2   2   3     1065.39     1131.19      5.69 o 
  -1   2   3      624.29      581.71      5.15 o 
   0   2   3        1.63        3.75      0.79 o 
   1   2   3      529.31      559.90      9.25 o 
   2   2   3       48.26       53.11      1.45 o 
   3   2   3        3.33        2.21      1.97 o 
   4   2   3       37.90       36.61      3.09 o 
   5   2   3      128.56      140.72      3.49 o 
   6   2   3        0.80        2.35      1.23 o 
   7   2   3       36.86       39.45      4.17 o 
   8   2   3       29.75       25.41      3.53 o 
  -9   3   3        0.71        2.49      4.29 o 
  -8   3   3        3.04        1.55      1.32 o 
  -7   3   3      209.22      202.13      5.24 o 
  -6   3   3        1.78        2.55      1.64 o 
  -5   3   3        9.77       10.95      1.41 o 
  -4   3   3        1.90        1.96      0.72 o 
  -3   3   3      311.69      352.85      2.29 o 
  -2   3   3      286.61      299.77      2.77 o 
  -1   3   3       43.17       46.92      0.90 o 
   0   3   3      629.34      689.96      8.05 o 
   1   3   3      225.57      268.57      3.23 o 
   2   3   3       19.33       21.03      2.48 o 
   3   3   3       20.13       19.77      2.09 o 
   4   3   3        0.44        1.76      1.53 o 
   5   3   3        8.30        5.23      1.43 o 
   6   3   3        9.73       10.00      2.22 o 
   7   3   3       40.13       41.67      3.95 o 
   8   3   3       11.47       12.20      3.12 o 
  -9   4   3       36.36       37.07      3.18 o 
  -8   4   3        6.57        5.52      2.95 o 
  -7   4   3        0.55        1.49      1.41 o 
  -6   4   3        1.89        3.29      0.91 o 
  -5   4   3      125.14      132.63      2.48 o 
  -4   4   3       44.85       36.84      1.62 o 
  -3   4   3      168.24      184.94      3.10 o 
  -2   4   3       53.66       44.48      0.96 o 
  -1   4   3       20.05       19.48      0.77 o 
   0   4   3     1249.21     1363.66      8.32 o 
   1   4   3      377.57      381.42      7.64 o 
   2   4   3      146.63      140.09      4.25 o 
   3   4   3       63.10       65.09      4.80 o 
   4   4   3      764.86      764.04      7.28 o 
   5   4   3       10.40       13.47      3.12 o 
   6   4   3       33.26       39.51      4.32 o 
   7   4   3       16.67       18.85      3.20 o 
  -9   5   3        1.80        1.46      0.98 o 
  -8   5   3        1.72        4.24      1.65 o 
  -7   5   3       77.65       83.81      3.39 o 
  -6   5   3       38.48       42.67      1.44 o 
  -5   5   3       20.09       16.24      1.98 o 
  -4   5   3        0.53        1.28      0.67 o 
  -3   5   3        7.52        8.20      0.71 o 
  -2   5   3        2.09        3.07      0.80 o 
  -1   5   3      262.08      325.70      2.93 o 
   0   5   3      792.71      825.02      8.37 o 
   1   5   3       14.62       14.01      1.46 o 
   2   5   3       30.35       31.29      2.40 o 
   3   5   3        0.20        1.44      2.63 o 
   4   5   3      371.33      381.20     12.37 o 
   5   5   3      129.19      129.92      3.99 o 
   6   5   3       22.40       33.63      4.47 o 
   7   5   3        1.09        1.84      2.26 o 
  -9   6   3        4.43        4.41      3.05 o 
  -8   6   3       69.29       74.66      4.38 o 
  -7   6   3       13.57       10.22      2.78 o 
  -6   6   3       11.81       10.90      1.22 o 
  -5   6   3      116.65      109.36      4.10 o 
  -4   6   3      111.94      102.44      1.87 o 
  -3   6   3       88.37       84.23      1.19 o 
  -2   6   3       13.84       18.54      1.35 o 
  -1   6   3        0.12        0.72      0.93 o 
   0   6   3      242.72      253.11      8.44 o 
   1   6   3        6.46       10.32      2.51 o 
   2   6   3        0.68        2.13      1.59 o 
   3   6   3      195.05      175.46      9.46 o 
   4   6   3        4.55        5.02      1.86 o 
   5   6   3       11.12       12.72      1.94 o 
   6   6   3       27.09       28.72      4.71 o 
  -9   7   3        5.98        5.45      2.04 o 
  -8   7   3       58.20       67.71      4.21 o 
  -7   7   3      105.07       97.37      2.72 o 
  -6   7   3       35.56       33.60      1.33 o 
  -5   7   3      103.69      100.17      1.86 o 
  -4   7   3      147.20      144.88      2.33 o 
  -3   7   3        1.16        1.45      0.39 o 
  -2   7   3        0.03        0.91      0.43 o 
  -1   7   3        0.81        0.91      0.98 o 
   0   7   3        9.36        8.84      2.19 o 
   1   7   3       75.48       74.08      2.59 o 
   2   7   3      698.15      703.54      8.94 o 
   3   7   3        3.41        2.64      1.61 o 
   4   7   3        0.52        1.28      1.71 o 
   5   7   3       53.71       56.69      6.98 o 
   6   7   3        0.09        1.01      1.80 o 
  -9   8   3        4.90        1.72      1.81 o 
  -8   8   3       19.35       22.27      3.05 o 
  -7   8   3       83.20       82.96      4.57 o 
  -6   8   3       37.67       33.28      7.61 o 
  -5   8   3      113.17      108.01      3.40 o 
  -4   8   3     1045.41     1037.61     10.69 o 
  -3   8   3        1.08        2.53      2.29 o 
  -2   8   3       22.10       18.93      1.07 o 
  -1   8   3      139.10      166.78      2.50 o 
   0   8   3        5.68        2.17      2.99 o 
   1   8   3        2.19        1.86      1.12 o 
   2   8   3       87.13       90.82      3.54 o 
   3   8   3       54.00       51.74      3.13 o 
   4   8   3        1.16        0.73      2.01 o 
   5   8   3       36.90       34.61      2.86 o 
  -8   9   3       53.66       54.80      4.31 o 
  -7   9   3       19.47       14.90      2.92 o 
  -6   9   3       24.33       24.80      2.70 o 
  -5   9   3       99.09       96.10      6.76 o 
  -4   9   3      261.56      254.57     14.72 o 
  -3   9   3       35.35       33.23      2.68 o 
  -2   9   3       68.88       69.37      6.13 o 
  -1   9   3      213.25      201.46      7.74 o 
   0   9   3      343.12      324.80      6.03 o 
   1   9   3        8.17       11.55      1.81 o 
   2   9   3       21.03       19.51      2.03 o 
   3   9   3      149.73      152.60      4.01 o 
   4   9   3      102.82      104.24      3.74 o 
   5   9   3        0.29        3.18      2.48 o 
  -8  10   3       55.71       56.64      4.56 o 
  -7  10   3       21.12       27.77      3.46 o 
  -6  10   3       43.43       39.11      2.20 o 
  -5  10   3      139.59      132.06      3.83 o 
  -4  10   3       37.66       41.52      4.07 o 
  -3  10   3      100.76      103.03      3.71 o 
  -2  10   3        2.30        1.90      1.99 o 
  -1  10   3       82.69       56.82      9.28 o 
   0  10   3        0.22        2.55      1.96 o 
   1  10   3       23.04       23.51      5.04 o 
   2  10   3       75.40       67.44      3.55 o 
   3  10   3       83.83       90.14      4.57 o 
   4  10   3        3.94        5.82      1.76 o 
  -7  11   3        1.12        1.75      2.60 o 
  -6  11   3        0.52        3.30      1.95 o 
  -5  11   3       57.57       59.63      5.21 o 
  -4  11   3       10.40       14.24      2.43 o 
  -3  11   3       23.56       18.97      3.23 o 
  -2  11   3        7.23        4.17      2.02 o 
  -1  11   3        5.52        5.05      1.77 o 
   0  11   3       18.55       16.78      2.38 o 
   1  11   3        0.09        3.22      3.07 o 
   2  11   3      234.02      260.24      8.27 o 
   3  11   3        9.96        6.23      3.02 o 
  -7  12   3       28.79       27.56      2.95 o 
  -6  12   3        0.35        1.95      1.97 o 
  -5  12   3       45.74       43.70      5.16 o 
  -4  12   3        0.18        1.56      1.83 o 
  -3  12   3        3.59        3.83      1.90 o 
  -2  12   3        8.66       13.19      2.21 o 
  -1  12   3        4.80        6.19      1.70 o 
   0  12   3       21.83       17.06      2.48 o 
   1  12   3        0.18        0.09      1.90 o 
   2  12   3       23.76       36.68      4.57 o 
  -6  13   3        0.00        0.97      1.82 o 
  -5  13   3       51.22       55.87      3.95 o 
  -4  13   3        6.76        6.24      2.13 o 
  -3  13   3        6.74        6.74      3.43 o 
  -2  13   3       14.24       13.31      2.39 o 
  -1  13   3       25.39       33.73      2.73 o 
   0  13   3        0.85        3.78      1.71 o 
   1  13   3        8.30        5.90      3.39 o 
  -4  14   3        0.78        1.88      1.51 o 
  -3  14   3        0.57        1.32      1.59 o 
  -2  14   3        6.03        7.41      2.24 o 
   1 -15   4        0.24        2.00      3.09 o 
   2 -15   4        1.52        0.06      2.55 o 
   3 -15   4        4.43        4.23      2.91 o 
   4 -15   4       38.19       44.82      4.78 o 
  -1 -14   4        6.11        2.42      2.87 o 
   0 -14   4       28.63       29.03      4.20 o 
   1 -14   4       24.30       19.76      3.92 o 
   2 -14   4        2.99        3.98      3.20 o 
   3 -14   4       30.17       29.59      4.00 o 
   4 -14   4       17.86       15.22      3.03 o 
   5 -14   4        2.22        3.90      2.47 o 
  -2 -13   4        8.52        9.74      3.87 o 
  -1 -13   4       17.11       16.06      3.92 o 
   0 -13   4       26.37       24.39      3.64 o 
   1 -13   4        0.23        4.77      3.78 o 
   2 -13   4       20.87       21.70      4.17 o 
   3 -13   4        1.98        2.41      2.56 o 
   4 -13   4       21.30       21.92      3.74 o 
   5 -13   4       14.82       14.59      1.69 o 
   6 -13   4        2.71        2.47      1.90 o 
  -4 -12   4       20.15       20.23      3.81 o 
  -3 -12   4      106.98      126.98      6.39 o 
  -2 -12   4       74.57       62.87      4.28 o 
  -1 -12   4      189.87      187.16      7.24 o 
   0 -12   4       87.22       95.83      5.68 o 
   1 -12   4        8.22        4.46      2.81 o 
   2 -12   4       34.97       35.55      3.19 o 
   3 -12   4       60.25       56.26      2.22 o 
   4 -12   4       36.49       36.91      3.92 o 
   5 -12   4        6.65        9.48      2.49 o 
   6 -12   4        4.61        3.54      2.31 o 
   7 -12   4       19.19       12.86      8.33 o 
  -4 -11   4       43.60       43.66      2.73 o 
  -3 -11   4       31.70       33.57      6.29 o 
  -2 -11   4       13.88       15.13      1.80 o 
  -1 -11   4       13.42       14.96      1.61 o 
   0 -11   4      190.56      178.97      3.94 o 
   1 -11   4       48.38       48.59      2.50 o 
   2 -11   4       81.25       70.53      4.95 o 
   3 -11   4       20.10       21.91      1.58 o 
   4 -11   4       13.68       13.92      1.71 o 
   5 -11   4        1.88        1.91      1.05 o 
   6 -11   4      114.44      129.83      6.48 o 
   7 -11   4        6.84        2.87      2.25 o 
   8 -11   4        5.36       10.81      2.84 o 
  -5 -10   4        1.05        2.15      3.47 o 
  -4 -10   4       16.41       16.53      2.11 o 
  -3 -10   4        3.41        3.85      1.78 o 
  -2 -10   4        7.81        9.04      1.46 o 
  -1 -10   4        0.79        1.71      0.96 o 
   0 -10   4      327.10      324.22      6.96 o 
   1 -10   4        5.63        6.20      0.88 o 
   2 -10   4       85.55       75.97      1.80 o 
   3 -10   4        1.38        3.35      2.38 o 
   4 -10   4        1.04        0.53      0.94 o 
   5 -10   4        0.01        4.13      1.49 o 
   6 -10   4       67.03       58.56      4.18 o 
   7 -10   4        0.36        0.62      1.82 o 
   8 -10   4       12.80       14.79      3.95 o 
  -6  -9   4       23.37       24.30      2.43 o 
  -5  -9   4        2.43        2.39      1.89 o 
  -4  -9   4        9.35        8.33      1.81 o 
  -3  -9   4        8.52        5.84      2.93 o 
  -2  -9   4        7.47        8.90      1.75 o 
  -1  -9   4       51.68       47.44      1.89 o 
   0  -9   4       64.88       64.00      1.57 o 
   1  -9   4      188.41      179.91      7.98 o 
   2  -9   4        6.03        6.88      0.81 o 
   3  -9   4       18.56       19.01      1.05 o 
   4  -9   4        3.90        5.96      1.24 o 
   5  -9   4       11.71       12.19      1.06 o 
   6  -9   4       48.13       44.56      3.06 o 
   7  -9   4        1.34        2.66      1.95 o 
  -6  -8   4        0.60        2.02      1.59 o 
  -5  -8   4        0.00        1.44      1.42 o 
  -4  -8   4        0.00        3.91      1.92 o 
  -3  -8   4        0.62        2.56      2.02 o 
  -2  -8   4       11.38       10.87      3.32 o 
  -1  -8   4        6.40        6.53      1.43 o 
   0  -8   4      147.67      134.72      4.13 o 
   1  -8   4        0.71        0.58      0.50 o 
   2  -8   4       54.36       53.16      1.05 o 
   3  -8   4       15.17       11.59      0.79 o 
   4  -8   4        0.46        0.97      0.95 o 
   5  -8   4       61.29       62.79      1.70 o 
   6  -8   4        5.47        5.80      2.17 o 
   7  -8   4        4.80        4.16      1.45 o 
  -7  -7   4       27.54       25.31      4.45 o 
  -6  -7   4        0.38        0.72      1.21 o 
  -5  -7   4       28.70       24.62      4.87 o 
  -4  -7   4      501.25      466.68      8.72 o 
  -3  -7   4       52.58       50.55      3.08 o 
  -2  -7   4       30.63       33.29      2.46 o 
  -1  -7   4       60.62       61.20      2.63 o 
   0  -7   4        0.33        0.85      0.50 o 
   1  -7   4        0.81        2.21      0.52 o 
   2  -7   4       53.48       49.71      0.99 o 
   3  -7   4      418.18      441.55      7.75 o 
   4  -7   4       16.89       18.99      1.54 o 
   5  -7   4       37.73       38.86      2.00 o 
   6  -7   4        4.41        3.87      2.30 o 
   7  -7   4        3.83        2.82      1.50 o 
   8  -7   4       32.22       29.47      2.33 o 
  -7  -6   4        0.91       -1.12      2.24 o 
  -6  -6   4        0.03        3.11      3.64 o 
  -5  -6   4        1.33        0.67      1.43 o 
  -4  -6   4      185.88      165.54      4.14 o 
  -3  -6   4       11.65       12.76      2.56 o 
  -2  -6   4       21.78       18.81      1.97 o 
  -1  -6   4      130.47      148.29      6.54 o 
   0  -6   4       14.49       13.13      0.58 o 
   1  -6   4        4.96        2.43      0.45 o 
   2  -6   4        0.40        0.86      0.43 o 
   3  -6   4      220.81      233.59      2.55 o 
   4  -6   4        0.64        0.71      0.46 o 
   5  -6   4       22.20       21.35      1.71 o 
   6  -6   4      110.81       99.00      4.10 o 
   7  -6   4        1.53        4.07      2.12 o 
   8  -6   4        9.69        8.04      2.41 o 
   9  -6   4        0.05        1.14      2.03 o 
  -8  -5   4       88.47       92.76      5.42 o 
  -7  -5   4      144.22      143.80      6.39 o 
  -6  -5   4        2.23        5.81      2.78 o 
  -5  -5   4      311.54      286.84      6.12 o 
  -4  -5   4      138.48      139.35      3.60 o 
  -3  -5   4       82.17       79.77      2.89 o 
  -2  -5   4      237.07      273.21      4.53 o 
   0  -5   4       23.20       25.89      0.88 o 
   1  -5   4      125.69      124.38      1.16 o 
   2  -5   4      191.02      187.52      2.37 o 
   3  -5   4      492.26      552.85      4.46 o 
   4  -5   4       91.26       81.21      1.33 o 
   5  -5   4       38.36       32.65      1.11 o 
   6  -5   4        7.66        6.36      2.18 o 
   7  -5   4        0.26       -0.59      1.40 o 
   8  -5   4        0.12        1.04      1.42 o 
   9  -5   4        0.16        0.28      1.81 o 
  -8  -4   4        0.17        2.41      2.14 o 
  -7  -4   4       17.70       24.66      3.64 o 
  -6  -4   4        0.93        4.02      3.48 o 
  -5  -4   4        1.70        3.75      1.65 o 
  -4  -4   4       77.38       69.52      2.66 o 
  -3  -4   4       32.46       32.21      1.74 o 
  -2  -4   4      426.47      459.11     16.72 o 
  -1  -4   4      197.04      220.62      2.76 o 
   0  -4   4       46.82       42.73      2.14 o 
   1  -4   4      229.05      244.52      2.11 o 
   2  -4   4     4970.58     5578.99     16.51 o 
   3  -4   4      487.09      469.60     11.18 o 
   4  -4   4       14.59       14.00      0.79 o 
   5  -4   4      126.31      117.07      1.79 o 
   6  -4   4       98.45      107.61      5.26 o 
   7  -4   4        9.33       10.46      2.27 o 
   8  -4   4      173.62      191.27      6.42 o 
   9  -4   4        9.30        9.69      2.90 o 
  -8  -3   4       30.15       24.37      2.99 o 
  -7  -3   4       75.07       76.43      4.62 o 
  -6  -3   4        7.63        6.01      3.05 o 
  -5  -3   4      466.84      478.51     20.27 o 
  -4  -3   4       10.12        9.63      2.01 o 
  -3  -3   4        0.84        2.41      1.03 o 
  -2  -3   4       56.12       60.78      3.62 o 
  -1  -3   4       23.19       31.39      1.30 o 
   0  -3   4      680.89      683.03      4.31 o 
   1  -3   4       84.93       83.66      1.26 o 
   2  -3   4      615.74      627.09      6.03 o 
   3  -3   4      104.80      109.18      1.70 o 
   4  -3   4       73.47       66.85      1.24 o 
   5  -3   4       12.61       12.88      0.86 o 
   6  -3   4       18.66       18.66      3.26 o 
   7  -3   4       56.53       65.23      4.68 o 
   8  -3   4       40.93       46.41      4.53 o 
   9  -3   4        0.86        1.39      1.85 o 
  -8  -2   4      103.19      119.23      5.66 o 
  -7  -2   4       93.71       90.89      4.95 o 
  -6  -2   4      173.76      184.17      6.83 o 
  -5  -2   4      175.42      162.65      3.11 o 
  -4  -2   4      884.59      912.64     21.46 o 
  -3  -2   4      240.65      222.36      3.02 o 
  -2  -2   4      552.52      593.79     10.51 o 
  -1  -2   4       12.21       13.81      0.51 o 
   0  -2   4      440.05      437.73      2.76 o 
   1  -2   4      431.03      452.78      5.15 o 
   2  -2   4      525.65      548.18      3.84 o 
   3  -2   4       39.13       34.82      1.22 o 
   4  -2   4       14.26       11.25      0.75 o 
   5  -2   4      685.71      661.54     28.21 o 
   6  -2   4       16.00       18.86      3.06 o 
   7  -2   4       30.44       34.01      3.55 o 
   8  -2   4      159.69      164.70      6.45 o 
   9  -2   4        0.12        1.54      1.91 o 
  -9  -1   4        9.94        8.12      2.33 o 
  -7  -1   4      144.79      147.63      6.11 o 
  -6  -1   4      185.20      172.53     11.78 o 
  -5  -1   4       61.18       56.48      2.56 o 
  -4  -1   4       97.12       93.41      1.54 o 
  -3  -1   4       31.51       31.47      0.98 o 
  -2  -1   4       12.23        7.86      0.52 o 
  -1  -1   4      342.31      341.36      3.25 o 
   0  -1   4      291.78      274.97      2.43 o 
   1  -1   4      249.79      243.10      3.11 o 
   2  -1   4       66.43       62.34      1.60 o 
   3  -1   4      282.08      290.07      4.80 o 
   4  -1   4       20.22       19.42      2.26 o 
   5  -1   4       21.15       18.74      1.84 o 
   6  -1   4       32.84       35.92      3.29 o 
   8  -1   4        0.92        3.20      2.30 o 
  -9   0   4       28.50       43.46      4.13 o 
  -8   0   4        1.13        2.31      2.44 o 
  -7   0   4      213.22      208.51      5.27 o 
  -6   0   4      433.86      406.98      6.98 o 
  -5   0   4      110.37      103.96      2.18 o 
  -4   0   4      323.74      313.68      4.84 o 
  -3   0   4       69.02       61.65      1.14 o 
  -2   0   4     4898.31     5372.35     11.97 o 
  -1   0   4      506.75      491.83      3.62 o 
   0   0   4      267.10      252.61      4.90 o 
   1   0   4       55.38       52.62      1.05 o 
   3   0   4      135.03      133.07      2.91 o 
   4   0   4        2.22        1.85      0.77 o 
   5   0   4       13.83       12.97      1.19 o 
   6   0   4        2.33        3.30      2.06 o 
   7   0   4        1.04        1.22      2.06 o 
   8   0   4        7.83       11.08      3.35 o 
  -9   1   4       14.27       13.92      2.89 o 
  -8   1   4       83.78       90.66      5.81 o 
  -7   1   4        1.15        1.35      1.65 o 
  -6   1   4        5.72        5.93      1.12 o 
  -5   1   4      154.20      144.38      4.26 o 
  -4   1   4      203.03      207.01      3.47 o 
  -3   1   4      188.25      185.77      1.81 o 
  -2   1   4       82.18       91.82      1.07 o 
  -1   1   4       37.69       37.08      0.87 o 
   0   1   4      263.12      230.46      2.23 o 
   1   1   4      247.34      266.54      7.89 o 
   2   1   4      124.65      123.16      4.48 o 
   3   1   4      255.08      259.96      8.59 o 
   4   1   4       63.40       57.97      6.30 o 
   5   1   4      350.12      330.74      4.98 o 
   6   1   4       47.54       43.66      4.17 o 
   7   1   4       22.91       25.87      3.29 o 
   8   1   4       73.80       77.53      5.43 o 
  -9   2   4        1.94        3.05      2.11 o 
  -8   2   4        0.22        1.16      1.55 o 
  -7   2   4       70.03       72.05      5.26 o 
  -6   2   4      380.80      340.15     19.15 o 
  -5   2   4        3.07        4.87      0.82 o 
  -4   2   4       30.07       32.06      1.83 o 
  -3   2   4        2.63        2.51      0.55 o 
  -2   2   4        1.71        2.81      0.69 o 
  -1   2   4        4.05        5.39      0.81 o 
   0   2   4      279.18      315.26      3.48 o 
   1   2   4       70.08       78.39      2.91 o 
   2   2   4       82.07       77.77      5.98 o 
   3   2   4       14.21       13.15      2.06 o 
   4   2   4      179.97      181.03      4.92 o 
   5   2   4      208.59      210.63      4.65 o 
   6   2   4       62.87       56.68      4.30 o 
   7   2   4        4.89        6.22      2.09 o 
   8   2   4       11.45       17.23      3.39 o 
  -9   3   4       29.95       29.54      3.73 o 
  -8   3   4        0.10        2.47      1.79 o 
  -7   3   4       29.61       27.73      3.06 o 
  -6   3   4       32.56       24.15      1.30 o 
  -5   3   4        4.29        4.57      0.95 o 
  -4   3   4       45.88       41.24      1.21 o 
  -3   3   4       45.55       42.11      1.13 o 
  -2   3   4      103.03      105.09      1.70 o 
  -1   3   4        2.80        2.41      0.75 o 
   0   3   4      134.36      140.23      1.94 o 
   1   3   4       53.68       60.04      6.59 o 
   2   3   4       74.30       80.58      2.45 o 
   3   3   4      170.79      171.48      7.98 o 
   4   3   4      865.32      884.18     15.98 o 
   5   3   4       27.73       29.02      1.92 o 
   6   3   4       43.73       46.12      3.92 o 
   7   3   4        4.15        3.61      2.12 o 
  -9   4   4       17.19       11.03      2.37 o 
  -8   4   4        9.71       11.06      2.18 o 
  -7   4   4       66.80       61.38      2.66 o 
  -6   4   4        0.69        2.21      1.03 o 
  -5   4   4       20.44       19.99      2.14 o 
  -4   4   4        6.50        8.42      1.64 o 
  -3   4   4      123.83      108.68      1.99 o 
  -2   4   4        3.43        3.15      0.53 o 
  -1   4   4        7.93        9.25      0.76 o 
   0   4   4      410.46      396.02      6.98 o 
   1   4   4      473.77      535.03     20.22 o 
   2   4   4        2.32        4.06      2.32 o 
   3   4   4      361.65      365.66      5.77 o 
   4   4   4       34.88       34.30      2.20 o 
   5   4   4       24.28       25.13      2.35 o 
   6   4   4       56.24       59.23      4.59 o 
   7   4   4       22.70       26.10      3.56 o 
  -9   5   4       46.01       44.20      2.98 o 
  -8   5   4        0.03        1.52      1.66 o 
  -7   5   4       20.51       22.82      3.78 o 
  -6   5   4        2.39        1.49      0.67 o 
  -5   5   4       15.33       17.92      1.36 o 
  -4   5   4       87.24       76.83      1.48 o 
  -3   5   4        0.93        1.51      0.59 o 
  -2   5   4       32.76       26.99      1.08 o 
  -1   5   4       36.73       43.30      1.26 o 
   0   5   4      117.36      127.77      3.90 o 
   1   5   4       57.66       47.23      2.26 o 
   2   5   4        7.35       12.97      3.19 o 
   3   5   4        0.25        2.39      1.87 o 
   4   5   4       19.72       23.84      2.84 o 
   5   5   4       39.75       41.70      2.46 o 
   6   5   4        1.18        5.38      3.26 o 
   7   5   4       37.06       42.52      4.83 o 
  -9   6   4       54.44       60.31      5.30 o 
  -8   6   4        2.22        1.11      1.91 o 
  -7   6   4       40.09       39.21      3.50 o 
  -6   6   4      135.97      121.19      2.60 o 
  -5   6   4      181.09      166.47      2.98 o 
  -4   6   4       16.55       17.56      1.03 o 
  -3   6   4       62.63       57.69      3.35 o 
  -2   6   4       44.32       41.22      1.54 o 
  -1   6   4        1.07        2.15      0.65 o 
   0   6   4       33.00       28.11      2.10 o 
   1   6   4        0.68        2.28      1.71 o 
   2   6   4      209.61      206.43      4.60 o 
   3   6   4      286.10      279.97      6.61 o 
   4   6   4       13.69       15.87      2.18 o 
   5   6   4       54.94       64.10      3.25 o 
   6   6   4       14.46       15.61      3.50 o 
  -9   7   4       17.16       16.25      3.61 o 
  -7   7   4       36.06       33.93      3.62 o 
  -6   7   4        0.01        1.39      0.87 o 
  -5   7   4       28.82       26.61      2.08 o 
  -4   7   4       80.45       81.40      2.23 o 
  -3   7   4      366.90      331.53     18.39 o 
  -2   7   4        0.38        1.05      1.36 o 
  -1   7   4       35.73       37.79      1.60 o 
   0   7   4        9.47        4.27      2.31 o 
   1   7   4       20.46       14.45      2.53 o 
   2   7   4       68.50       75.69      3.05 o 
   3   7   4        6.13        6.81      1.95 o 
   4   7   4       28.43       35.85      3.30 o 
   5   7   4        2.29        3.30      1.93 o 
   6   7   4        4.87        3.74      2.03 o 
  -8   8   4       54.93       58.49      4.66 o 
  -7   8   4      206.65      188.21      6.33 o 
  -6   8   4        3.70        4.22      1.26 o 
  -5   8   4        0.78        1.57      1.30 o 
  -4   8   4       35.16       32.12      2.12 o 
  -3   8   4     1752.47     1866.44     13.89 o 
  -2   8   4       82.64       80.64      3.54 o 
  -1   8   4      148.23      155.78      4.45 o 
   0   8   4        0.12        0.30      0.97 o 
   1   8   4       68.21       59.40      3.13 o 
   2   8   4        0.15        1.76      1.72 o 
   3   8   4        2.89        4.05      1.77 o 
   4   8   4        8.39       11.25      2.13 o 
   5   8   4       30.74       25.27      3.54 o 
  -8   9   4       25.61       22.95      3.39 o 
  -7   9   4       68.31       76.03      4.49 o 
  -6   9   4       60.38       65.96      5.26 o 
  -5   9   4        0.80        0.99      1.36 o 
  -4   9   4      341.66      335.15     15.84 o 
  -3   9   4       89.69       91.78      4.20 o 
  -2   9   4        2.73        2.99      1.97 o 
  -1   9   4        3.60        6.55      1.58 o 
   0   9   4      161.63      116.37      5.61 o 
   1   9   4        7.28        7.77      2.32 o 
   2   9   4       55.58       45.65      2.45 o 
   3   9   4       62.00       56.33      4.37 o 
   4   9   4       22.66       18.09      2.24 o 
  -8  10   4       78.02       73.86      4.96 o 
  -7  10   4       17.32       19.43      3.01 o 
  -6  10   4        5.40        8.51      1.88 o 
  -5  10   4        7.46        5.14      1.45 o 
  -4  10   4       76.29       71.09      5.84 o 
  -3  10   4        0.01        3.58      3.32 o 
  -2  10   4       20.30       20.80      4.56 o 
  -1  10   4       62.91       56.84      6.67 o 
   0  10   4       71.02       58.96      3.96 o 
   1  10   4       64.22       59.84      4.67 o 
   2  10   4        0.23        1.36      1.61 o 
   3  10   4      118.14      120.52      4.52 o 
   4  10   4        6.18        7.19      2.89 o 
  -7  11   4       22.31       23.53      3.54 o 
  -6  11   4       30.79       32.29      3.76 o 
  -5  11   4        1.07        1.61      1.79 o 
  -4  11   4      196.58      209.40      7.10 o 
  -3  11   4       43.59       48.72      3.24 o 
  -2  11   4        2.58        2.53      1.95 o 
  -1  11   4       11.90       14.84      2.38 o 
   0  11   4        1.57        2.09      1.92 o 
   1  11   4        6.53        6.10      3.31 o 
   2  11   4       82.37       74.58      5.43 o 
   3  11   4       56.04       69.99      5.21 o 
  -6  12   4        2.11        4.41      2.74 o 
  -5  12   4        0.16        4.03      3.32 o 
  -4  12   4       17.27       21.79      2.69 o 
  -3  12   4       21.42       26.85      3.04 o 
  -2  12   4        1.74        3.25      1.81 o 
  -1  12   4        0.38        0.58      1.83 o 
   0  12   4        0.43        2.26      1.71 o 
   1  12   4        2.79        4.32      1.95 o 
  -5  13   4       13.37       13.24      2.05 o 
  -4  13   4       10.48       14.11      3.07 o 
  -3  13   4        6.14        4.23      1.84 o 
  -2  13   4       13.99       13.57      2.33 o 
  -1  13   4        3.64        3.75      2.31 o 
   0  13   4        5.11        8.23      2.91 o 
   1 -15   5        1.07        5.01      4.54 o 
   2 -15   5        0.09        0.94      2.53 o 
   3 -15   5        0.42       -0.36      2.39 o 
   4 -15   5        0.08        0.44      2.33 o 
  -1 -14   5       55.48       46.88      4.56 o 
   0 -14   5       11.21       12.79      3.76 o 
   1 -14   5       85.42       88.33      5.94 o 
   2 -14   5        0.96       -2.82      2.98 o 
   3 -14   5        0.03       -0.86      2.70 o 
   4 -14   5       49.13       49.49      4.22 o 
   5 -14   5       32.28       35.89      3.86 o 
  -2 -13   5        2.01        5.73      2.90 o 
  -1 -13   5       32.05       28.72      4.43 o 
   0 -13   5      263.32      275.52      8.43 o 
   1 -13   5        3.20        3.16      2.82 o 
   2 -13   5        0.71        0.51      2.64 o 
   3 -13   5        7.92       12.06      3.41 o 
   4 -13   5       12.26       11.66      2.91 o 
   5 -13   5       13.95       19.97      3.23 o 
  -3 -12   5       21.16       16.68      2.86 o 
  -2 -12   5       10.25       11.52      3.85 o 
  -1 -12   5       38.75       44.06      4.14 o 
   0 -12   5      184.21      198.31      7.54 o 
   1 -12   5        3.21        0.58      2.73 o 
   2 -12   5       10.46        7.84      2.63 o 
   3 -12   5        0.08       -0.59      2.27 o 
   4 -12   5       74.05       78.72      4.37 o 
   5 -12   5       33.81       36.16      2.03 o 
   6 -12   5       58.76       47.87      6.98 o 
   7 -12   5       23.06       28.51      3.25 o 
  -4 -11   5        0.00        1.32      1.46 o 
  -3 -11   5        3.85        3.63      1.65 o 
  -2 -11   5       52.07       47.35      2.43 o 
  -1 -11   5        1.45        3.53      1.48 o 
   0 -11   5       17.78       20.95      1.82 o 
   1 -11   5       34.93       32.89      4.20 o 
   2 -11   5       71.56       67.68      5.64 o 
   3 -11   5       69.95       73.42      2.38 o 
   4 -11   5       23.05       24.38      3.08 o 
   5 -11   5        4.86        3.90      2.09 o 
   6 -11   5       21.76       14.46      7.31 o 
   7 -11   5        0.19        2.47      1.96 o 
  -5 -10   5        0.08        2.08      1.50 o 
  -4 -10   5       14.23       19.13      2.34 o 
  -3 -10   5        3.10        3.93      1.77 o 
  -2 -10   5       12.68       15.67      2.51 o 
  -1 -10   5       31.14       30.62      2.06 o 
   0 -10   5        5.26        3.39      1.08 o 
   1 -10   5       37.50       34.41      1.22 o 
   2 -10   5        5.59        5.25      3.49 o 
   3 -10   5       77.46       77.07      5.69 o 
   4 -10   5        0.22        0.85      0.80 o 
   5 -10   5        0.03        1.56      0.97 o 
   6 -10   5       81.20       89.66      4.39 o 
   7 -10   5        0.01        0.43      1.89 o 
  -6  -9   5        9.87        7.83      1.72 o 
  -5  -9   5        3.88        3.96      1.57 o 
  -4  -9   5       78.78       59.22      3.18 o 
  -3  -9   5       92.59       87.20      4.72 o 
  -2  -9   5        6.89        6.88      1.40 o 
  -1  -9   5        3.37        3.58      0.79 o 
   0  -9   5       41.08       38.18      1.96 o 
   1  -9   5        0.27        0.75      0.47 o 
   2  -9   5      112.50      104.52      1.84 o 
   3  -9   5        9.54       10.68      0.95 o 
   4  -9   5        0.26        0.93      0.76 o 
   5  -9   5        6.73        4.25      0.93 o 
   6  -9   5        4.83        6.26      2.34 o 
  -6  -8   5       20.21       22.17      2.30 o 
  -5  -8   5       10.51        9.41      2.05 o 
  -4  -8   5      100.25       82.82      5.59 o 
  -3  -8   5       15.20       14.21      2.11 o 
  -2  -8   5        1.66        1.71      1.66 o 
  -1  -8   5       40.14       34.93      2.13 o 
   0  -8   5       32.73       35.42      1.49 o 
   1  -8   5      117.73      120.95      3.50 o 
   2  -8   5       50.66       45.90      2.19 o 
   3  -8   5        0.86        1.77      0.95 o 
   4  -8   5       20.28       18.09      2.54 o 
   5  -8   5        8.25        8.27      1.18 o 
   7  -8   5       12.62        7.44      5.04 o 
  -7  -7   5      126.40      157.11      7.34 o 
  -6  -7   5        0.00        1.34      2.11 o 
  -5  -7   5       16.00       22.89      2.44 o 
  -4  -7   5        0.71        2.43      1.73 o 
  -3  -7   5        8.01       10.02      2.36 o 
  -2  -7   5        5.64        5.58      0.71 o 
  -1  -7   5       18.49       24.84      1.29 o 
   0  -7   5        2.18        3.48      0.35 o 
   1  -7   5       82.22       76.55      5.56 o 
   2  -7   5      100.65      101.72      2.00 o 
   3  -7   5      359.96      367.56      8.39 o 
   4  -7   5      187.96      193.49      4.40 o 
   5  -7   5       47.49       43.94      1.70 o 
   6  -7   5       13.47       12.74      4.29 o 
   7  -7   5       23.00       11.51      6.46 o 
   8  -7   5        4.86        1.17      1.74 o 
  -7  -6   5        2.78        0.15      2.28 o 
  -6  -6   5        4.21        2.57      2.52 o 
  -5  -6   5        3.72        1.92      1.66 o 
  -4  -6   5      169.31      142.92      4.14 o 
  -3  -6   5        4.06        6.81      2.29 o 
  -2  -6   5       43.27       44.14      1.78 o 
  -1  -6   5       18.57       17.53      1.94 o 
   0  -6   5      100.79       98.09      2.87 o 
   1  -6   5       11.59       15.41      0.65 o 
   2  -6   5      909.47      965.71     10.38 o 
   3  -6   5       26.92       30.98      2.53 o 
   4  -6   5       59.58       64.22      2.00 o 
   5  -6   5      190.43      198.29      3.32 o 
   6  -6   5        0.00        0.80      0.98 o 
   7  -6   5        1.44        2.04      1.36 o 
   9  -6   5        2.50        6.98      2.39 o 
  -7  -5   5        1.03        3.24      2.30 o 
  -6  -5   5        0.25        1.00      1.12 o 
  -5  -5   5       38.92       44.63      2.38 o 
  -4  -5   5        3.46        3.17      1.75 o 
  -3  -5   5       22.53       27.82      4.91 o 
  -2  -5   5      405.00      426.61      4.22 o 
  -1  -5   5      767.69      861.66      9.73 o 
   0  -5   5       59.88       61.45      6.79 o 
   1  -5   5      942.13     1056.31     10.89 o 
   2  -5   5      435.13      448.51      4.40 o 
   3  -5   5      615.77      651.67      7.37 o 
   4  -5   5       17.53       19.21      2.04 o 
   5  -5   5      160.86      159.77      3.17 o 
   6  -5   5       91.26       89.73      4.26 o 
   7  -5   5        4.03        1.75      1.39 o 
   8  -5   5        0.02       -0.83      1.60 o 
   9  -5   5       23.27       23.17      3.42 o 
  -8  -4   5       26.69       29.38      3.72 o 
  -7  -4   5       20.79       34.24      3.89 o 
  -6  -4   5        4.76        5.82      2.63 o 
  -5  -4   5       31.15       32.20      3.02 o 
  -4  -4   5       91.88       84.19      3.88 o 
  -3  -4   5        8.45        9.84      1.25 o 
  -2  -4   5       13.95       12.70      0.77 o 
  -1  -4   5       81.35       89.15      3.05 o 
   0  -4   5      270.55      276.85      3.81 o 
   1  -4   5        0.16        0.99      0.42 o 
   2  -4   5      591.82      592.83      5.68 o 
   3  -4   5      131.18      134.61      2.66 o 
   4  -4   5       64.54       68.80      2.83 o 
   5  -4   5       12.94       10.94      0.83 o 
   6  -4   5       16.48       13.97      2.53 o 
   7  -4   5        1.61        4.70      1.82 o 
   8  -4   5        0.26        3.60      2.05 o 
   9  -4   5       86.30       77.10      4.87 o 
  -8  -3   5       28.63       38.23      3.99 o 
  -7  -3   5        9.77       14.41      4.09 o 
  -6  -3   5       20.26       15.17      3.36 o 
  -5  -3   5       57.37       55.59      8.78 o 
  -4  -3   5      144.43      134.56     10.78 o 
  -3  -3   5       97.77      106.77      3.07 o 
  -2  -3   5      123.45      123.73      2.67 o 
  -1  -3   5       34.86       37.32      1.69 o 
   0  -3   5      264.36      239.36      3.76 o 
   1  -3   5       10.24       11.33      0.71 o 
   2  -3   5       38.38       39.48      0.93 o 
   3  -3   5      195.30      180.43      3.30 o 
   4  -3   5        3.27        3.51      0.67 o 
   5  -3   5      335.13      335.52      4.03 o 
   6  -3   5      165.15      172.36      6.71 o 
   7  -3   5        8.78        8.45      2.70 o 
   8  -3   5       45.21       60.26      4.70 o 
   9  -3   5        0.02        6.10      2.58 o 
  -8  -2   5       96.12      111.31      5.62 o 
  -7  -2   5        6.41        6.50      3.24 o 
  -6  -2   5      189.24      190.03      7.09 o 
  -5  -2   5       67.35       65.44      2.08 o 
  -4  -2   5        0.48        0.58      0.84 o 
  -3  -2   5       36.46       34.57      1.36 o 
  -2  -2   5      474.20      463.29      3.54 o 
  -1  -2   5       63.15       66.09      1.20 o 
   0  -2   5       44.73       42.41      1.06 o 
   1  -2   5      109.37      127.09      2.33 o 
   2  -2   5      219.84      236.40      2.36 o 
   3  -2   5        8.60        7.56      0.86 o 
   4  -2   5      869.97      899.80     16.82 o 
   5  -2   5       37.53       32.19      1.39 o 
   6  -2   5        4.00        1.93      2.17 o 
   7  -2   5       14.05       14.34      3.03 o 
   8  -2   5        2.20        5.08      3.09 o 
  -9  -1   5        6.71        7.14      2.42 o 
  -8  -1   5       10.94       12.55      3.80 o 
  -7  -1   5       10.93        9.25      3.10 o 
  -6  -1   5       30.13       32.47      2.79 o 
  -5  -1   5     3710.57     3783.68     11.64 o 
  -4  -1   5        1.98        3.77      2.24 o 
  -3  -1   5       77.69       71.37      1.33 o 
  -2  -1   5      474.74      531.46      4.18 o 
  -1  -1   5     2832.70     3091.90     15.45 o 
   0  -1   5      331.02      313.83      3.16 o 
   1  -1   5        5.21        4.81      0.73 o 
   2  -1   5       82.72       98.64      2.68 o 
   3  -1   5      416.22      392.93     12.17 o 
   4  -1   5       37.78       36.14      1.34 o 
   5  -1   5      252.45      247.55      7.37 o 
   6  -1   5       18.34       26.01      3.98 o 
   8  -1   5       37.07       49.94      4.10 o 
  -9   0   5        8.48        8.22      2.08 o 
  -8   0   5        6.34        5.15      3.62 o 
  -7   0   5       10.31       12.70      2.01 o 
  -6   0   5       18.48       16.01      1.84 o 
  -5   0   5     1212.70     1193.07     22.51 o 
  -4   0   5      166.65      136.11      6.59 o 
  -3   0   5       43.80       48.88      1.50 o 
  -2   0   5      781.79      825.51      4.64 o 
  -1   0   5        9.09        9.60      0.67 o 
   0   0   5      238.39      205.01      4.25 o 
   1   0   5       90.21       92.81      2.24 o 
   2   0   5      780.20      820.01      6.34 o 
   3   0   5       12.88       11.23      1.35 o 
   4   0   5      129.00      131.78      3.04 o 
   5   0   5      336.80      336.86      9.27 o 
   6   0   5        8.12       12.92      2.87 o 
   7   0   5       10.09       13.78      3.32 o 
   8   0   5       28.30       24.71      4.06 o 
  -9   1   5       14.35       17.74      3.19 o 
  -8   1   5       10.29        8.48      1.68 o 
  -7   1   5       35.19       31.46      3.34 o 
  -6   1   5      395.15      389.88     14.22 o 
  -5   1   5      216.87      211.05      3.60 o 
  -4   1   5      128.47      129.28      7.07 o 
  -3   1   5      338.53      355.92      8.32 o 
  -2   1   5     2168.19     2418.48     28.00 o 
  -1   1   5      375.86      379.79      2.50 o 
   0   1   5       22.25       18.72      2.34 o 
   1   1   5      372.58      386.00      4.91 o 
   2   1   5       53.89       63.82      2.91 o 
   3   1   5       63.95       63.29      2.45 o 
   4   1   5        0.43        1.19      1.42 o 
   5   1   5       32.39       33.72      1.91 o 
   6   1   5        5.94        6.41      2.66 o 
   7   1   5      121.52      139.75      6.49 o 
   8   1   5        4.58        7.04      2.57 o 
  -9   2   5        7.18        4.09      2.35 o 
  -8   2   5       57.15       63.34      8.24 o 
  -7   2   5        0.52        2.07      1.73 o 
  -6   2   5       44.20       36.12      3.39 o 
  -5   2   5      254.07      238.38      3.22 o 
  -4   2   5       50.92       56.02      1.69 o 
  -3   2   5      110.91      104.71      4.28 o 
  -2   2   5      350.07      343.20      3.94 o 
  -1   2   5       66.81       67.45      1.39 o 
   0   2   5       85.02       85.66      8.43 o 
   1   2   5      785.18      868.80     10.73 o 
   2   2   5       99.27       97.70      2.84 o 
   3   2   5       45.60       41.98      2.30 o 
   4   2   5      227.73      231.93      3.96 o 
   5   2   5      725.98      777.15     28.06 o 
   6   2   5        1.61        6.06      3.08 o 
   7   2   5        0.55        0.73      2.18 o 
  -9   3   5        4.60        2.27      1.85 o 
  -8   3   5        6.89        7.23      5.73 o 
  -7   3   5       12.43       11.95      2.10 o 
  -6   3   5       54.56       49.05      2.03 o 
  -5   3   5       39.03       32.36      1.68 o 
  -4   3   5       92.06       83.92      2.04 o 
  -3   3   5      202.10      213.36      3.73 o 
  -2   3   5      115.46      107.54      1.97 o 
  -1   3   5       91.21       96.63      2.01 o 
   0   3   5        1.60        2.52      2.13 o 
   1   3   5      144.07      145.12      3.18 o 
   2   3   5        6.59        7.10      2.00 o 
   3   3   5       20.18       24.21      4.25 o 
   4   3   5       39.91       39.89      2.37 o 
   5   3   5        3.58        3.17      1.75 o 
   6   3   5       26.79       29.32      3.84 o 
   7   3   5       27.37       29.70      3.67 o 
  -9   4   5       39.49       26.96     14.62 o 
  -8   4   5       13.11       13.68      2.02 o 
  -7   4   5       50.75       45.49      2.43 o 
  -6   4   5       62.03       48.64      1.59 o 
  -5   4   5       78.19       77.56      2.02 o 
  -4   4   5       35.54       34.74      2.77 o 
  -3   4   5      185.69      173.54      2.75 o 
  -2   4   5       88.92       81.95      2.09 o 
  -1   4   5        9.12        7.66      1.32 o 
   0   4   5       30.99       29.05      1.68 o 
   1   4   5       42.90       40.66      3.11 o 
   2   4   5        0.04        0.51      1.55 o 
   3   4   5        9.14        7.29      2.08 o 
   4   4   5      136.32      132.82      4.16 o 
   5   4   5        6.28        7.25      1.72 o 
   6   4   5        1.53        3.66      2.20 o 
   7   4   5       44.06       54.55      4.69 o 
  -9   5   5        1.51        1.45      1.17 o 
  -8   5   5        0.00       -0.45      2.02 o 
  -7   5   5        2.55        4.56      2.60 o 
  -6   5   5       85.81       66.64      1.78 o 
  -5   5   5        1.49        3.06      1.21 o 
  -4   5   5       20.49       19.75      1.39 o 
  -3   5   5      359.04      329.32      4.47 o 
  -2   5   5      107.14      105.86      2.43 o 
  -1   5   5       19.47       19.31      1.91 o 
   0   5   5      144.21      132.42      3.37 o 
   1   5   5       38.61       41.12      2.52 o 
   2   5   5       32.68       28.12      2.47 o 
   3   5   5      219.64      203.02      6.95 o 
   4   5   5        2.53        3.27      1.80 o 
   5   5   5       18.22       13.87      2.02 o 
   6   5   5        1.90        7.91      3.34 o 
  -9   6   5       36.98       39.28      4.06 o 
  -8   6   5        9.93        5.40      2.22 o 
  -7   6   5        1.37        1.85      2.65 o 
  -6   6   5       15.67       18.74      1.28 o 
  -5   6   5       93.47       85.82      4.16 o 
  -4   6   5       16.60       16.52      1.51 o 
  -3   6   5     1725.95     1749.02     21.97 o 
  -2   6   5      161.74      154.10      4.00 o 
  -1   6   5        7.97       11.05      2.27 o 
   0   6   5        0.05        0.30      1.35 o 
   1   6   5       58.89       40.49      2.95 o 
   2   6   5        7.90       13.28      2.84 o 
   3   6   5       18.60       16.38      2.29 o 
   4   6   5        0.05        1.57      1.60 o 
   5   6   5        7.77        9.36      2.72 o 
   6   6   5        0.05       -0.49      1.82 o 
  -8   7   5        1.38        2.19      2.04 o 
  -7   7   5       35.25       37.03      4.02 o 
  -6   7   5       33.35       30.45      2.27 o 
  -5   7   5       35.87       33.75      1.54 o 
  -4   7   5      135.06      135.70      4.88 o 
  -3   7   5      443.56      412.53      8.92 o 
  -2   7   5        2.75        4.19      1.41 o 
  -1   7   5        0.00        0.65      1.00 o 
   0   7   5      458.37      416.05     11.56 o 
   1   7   5      147.86      120.67      3.41 o 
   2   7   5       70.23       74.59      3.22 o 
   3   7   5        6.43        9.04      1.78 o 
   4   7   5      134.43      140.44      4.14 o 
   5   7   5       77.25       85.55      5.16 o 
  -8   8   5       42.34       34.00      3.85 o 
  -7   8   5        0.79        1.09      2.05 o 
  -6   8   5        2.12        1.39      1.14 o 
  -5   8   5       12.92       12.98      1.85 o 
  -4   8   5       68.45       72.40      6.58 o 
  -3   8   5       80.11       73.47      4.58 o 
  -2   8   5      137.36      140.67      3.06 o 
  -1   8   5        7.89        7.60      1.27 o 
   0   8   5      100.03       75.87      3.36 o 
   1   8   5        2.67        2.45      1.14 o 
   2   8   5       25.30       21.00      2.95 o 
   3   8   5        0.34        1.13      1.24 o 
   4   8   5       54.37       63.09      2.95 o 
   5   8   5      102.23       95.59      4.00 o 
  -8   9   5        4.63        3.50      1.85 o 
  -7   9   5      123.39      130.37      5.96 o 
  -6   9   5       67.14       66.24      2.88 o 
  -5   9   5       33.10       34.89      3.36 o 
  -4   9   5       26.26       23.83      6.20 o 
  -3   9   5       20.92       20.70      2.84 o 
  -2   9   5       34.83       31.27      3.00 o 
  -1   9   5       53.26       43.31      3.05 o 
   0   9   5       18.41       13.26      1.71 o 
   1   9   5       26.39       23.08      3.52 o 
   2   9   5       61.29       62.34      4.54 o 
   3   9   5       27.17       36.52      5.22 o 
   4   9   5        1.69        2.07      1.55 o 
  -7  10   5        4.64        3.95      2.08 o 
  -6  10   5       19.38       20.75      2.03 o 
  -5  10   5       32.24       29.53      2.41 o 
  -4  10   5       32.58       32.99      2.62 o 
  -3  10   5       19.34       20.36      4.78 o 
  -2  10   5        6.56        7.12      2.57 o 
  -1  10   5        0.01        0.71      3.40 o 
   0  10   5        1.32        2.96      3.08 o 
   1  10   5       19.88       18.35      4.08 o 
   2  10   5        0.00        0.91      2.83 o 
   3  10   5       69.84       72.69      5.20 o 
  -7  11   5        0.50       -1.31      2.21 o 
  -6  11   5        3.89        4.10      1.50 o 
  -5  11   5      103.54       96.54      3.61 o 
  -4  11   5        0.03        3.57      1.75 o 
  -3  11   5        4.34        2.87      3.30 o 
  -2  11   5        8.41        7.79      2.37 o 
  -1  11   5        2.83        3.51      2.40 o 
   0  11   5        2.29        5.08      2.52 o 
   1  11   5        1.70        1.77      3.15 o 
   2  11   5        0.02        0.41      2.76 o 
  -6  12   5       56.83       68.05      4.83 o 
  -5  12   5       69.13       75.64      5.12 o 
  -4  12   5       61.08       65.28      3.41 o 
  -3  12   5        0.52        2.75      2.02 o 
  -2  12   5        0.01        1.03      1.74 o 
  -1  12   5       16.20       10.49      2.47 o 
   0  12   5       17.47       15.08      2.54 o 
   1  12   5        3.01        2.79      1.67 o 
  -4  13   5       59.98       63.74      3.45 o 
  -3  13   5       31.03       34.28      2.98 o 
  -2  13   5        8.37        7.98      2.41 o 
   2 -15   6        0.00        3.19      2.42 o 
   3 -15   6       10.82       13.81      3.81 o 
  -1 -14   6        6.76        4.49      2.73 o 
   0 -14   6      126.98      129.27      6.72 o 
   1 -14   6       68.85       73.11      5.85 o 
   2 -14   6        0.79        1.70      3.10 o 
   3 -14   6       38.05       45.15      4.73 o 
   4 -14   6        8.49        6.22      3.61 o 
   5 -14   6        0.27        2.43      1.95 o 
  -2 -13   6       84.03       83.12      5.47 o 
  -1 -13   6       21.21       25.89      4.34 o 
   0 -13   6       24.40       23.67      3.83 o 
   1 -13   6       25.39       26.17      4.27 o 
   2 -13   6        0.00       -0.47      2.51 o 
   3 -13   6       12.49        8.48      3.15 o 
   4 -13   6       35.01       41.24      3.82 o 
   5 -13   6       23.26       34.16      4.00 o 
  -3 -12   6       43.26       50.61      2.80 o 
  -2 -12   6       21.52       21.11      3.19 o 
  -1 -12   6       26.30       31.35      3.95 o 
   0 -12   6        3.36        1.43      2.67 o 
   1 -12   6       18.89       20.83      4.12 o 
   2 -12   6       13.14        4.48      2.76 o 
   3 -12   6        4.08       -0.65      2.24 o 
   4 -12   6        1.01        1.88      2.09 o 
   5 -12   6        4.58        6.96      2.40 o 
  -4 -11   6        7.08        4.85      1.60 o 
  -3 -11   6       80.83       75.58      3.33 o 
  -2 -11   6      100.05      104.14      3.47 o 
  -1 -11   6        1.92        3.57      2.64 o 
   0 -11   6       29.40       30.15      3.35 o 
   1 -11   6       16.41       14.67      1.86 o 
   2 -11   6       29.58       33.02      4.10 o 
   3 -11   6        6.12        9.77      3.14 o 
   4 -11   6       17.11       23.81      3.30 o 
   5 -11   6        1.81        4.54      1.72 o 
   6 -11   6       12.60       12.87      1.97 o 
  -5 -10   6        0.10        2.57      1.64 o 
  -4 -10   6        4.66        4.32      1.85 o 
  -3 -10   6       40.89       39.41      3.03 o 
  -2 -10   6       92.77       85.25      3.42 o 
  -1 -10   6       33.68       34.44      2.28 o 
   0 -10   6       11.83       14.85      1.83 o 
   1 -10   6      199.97      189.26      4.66 o 
   2 -10   6        1.93        3.09      1.40 o 
   3 -10   6       23.70       24.93      1.45 o 
   4 -10   6        1.08        5.06      2.88 o 
   5 -10   6        4.86        3.77      1.32 o 
  -6  -9   6        2.29        2.96      1.79 o 
  -5  -9   6        0.02        0.11      1.46 o 
  -4  -9   6        1.17        2.66      1.66 o 
  -3  -9   6      405.25      399.66      7.89 o 
  -2  -9   6       20.23       18.94      2.42 o 
  -1  -9   6        7.64       10.98      3.91 o 
   0  -9   6      195.53      213.60      4.18 o 
   1  -9   6        8.73        5.98      1.82 o 
   2  -9   6       76.06       78.05      1.85 o 
   3  -9   6       33.57       32.89      2.07 o 
   4  -9   6       14.19       14.80      1.19 o 
   5  -9   6        0.00       -0.01      1.32 o 
  -6  -8   6        6.65        4.55      1.90 o 
  -5  -8   6        0.11        2.50      1.71 o 
  -4  -8   6       66.33       54.77      2.72 o 
  -3  -8   6       17.97       15.76      2.64 o 
  -2  -8   6       26.57       23.35      2.49 o 
  -1  -8   6        0.17        0.92      1.82 o 
   0  -8   6        4.30        6.74      2.61 o 
   1  -8   6      304.24      307.95      5.19 o 
   2  -8   6        0.61        1.62      0.62 o 
   3  -8   6      186.62      201.00     12.44 o 
   4  -8   6       48.02       57.09      4.95 o 
   5  -8   6        2.92        2.84      0.97 o 
   6  -8   6        0.02        1.25      1.45 o 
   7  -8   6       77.12       86.08      3.67 o 
  -7  -7   6        0.18        0.78      2.64 o 
  -6  -7   6       36.68       33.80      4.36 o 
  -5  -7   6        3.53        3.16      1.50 o 
  -4  -7   6       26.74       20.00      3.36 o 
  -3  -7   6        0.85        1.47      1.75 o 
  -2  -7   6        3.26        3.66      2.50 o 
  -1  -7   6      154.10      167.79      4.05 o 
   0  -7   6      128.34      145.81      3.66 o 
   1  -7   6       27.41       30.76      2.20 o 
   2  -7   6       38.43       39.12      1.31 o 
   3  -7   6      396.15      425.84     11.13 o 
   4  -7   6       28.50       31.13      2.42 o 
   5  -7   6        9.20        8.43      1.21 o 
   6  -7   6       42.78       49.37      3.08 o 
   7  -7   6        9.89        8.18      3.23 o 
   8  -7   6       11.84        9.53      5.52 o 
  -7  -6   6       15.97       19.35      3.79 o 
  -6  -6   6       26.80       28.82      4.11 o 
  -5  -6   6       29.96       27.30      2.44 o 
  -4  -6   6       15.27       18.11      2.41 o 
  -3  -6   6        1.04        1.40      2.10 o 
  -2  -6   6       40.70       33.07      0.77 o 
  -1  -6   6      254.23      272.19      5.24 o 
   0  -6   6       65.43       70.86      2.34 o 
   1  -6   6       20.38       19.62      1.27 o 
   2  -6   6       98.40      104.28      3.34 o 
   3  -6   6      313.37      343.46      5.65 o 
   4  -6   6       31.79       29.37      1.58 o 
   5  -6   6       41.27       40.86      1.81 o 
   6  -6   6        7.80        8.47      4.11 o 
   7  -6   6        0.15        0.97      0.74 o 
   8  -6   6        0.03        0.40      1.09 o 
  -7  -5   6        0.31        9.62      3.47 o 
  -6  -5   6        1.57        0.97      2.78 o 
  -5  -5   6        0.12        1.90      1.43 o 
  -4  -5   6        4.83        6.24      2.16 o 
  -3  -5   6       59.63       55.22      5.55 o 
  -2  -5   6        0.72        1.43      0.54 o 
  -1  -5   6        6.49        5.97      1.66 o 
   0  -5   6       82.67       84.93      3.03 o 
   1  -5   6      113.83      108.89      2.51 o 
   2  -5   6      251.46      256.47      5.88 o 
   3  -5   6      166.31      177.17      3.54 o 
   4  -5   6       28.78       28.30      1.49 o 
   5  -5   6        0.02        1.19      1.01 o 
   6  -5   6       61.53       58.18      6.93 o 
   7  -5   6        8.00        6.33      3.17 o 
   8  -5   6        2.48        4.22      1.82 o 
  -8  -4   6       30.70       33.40      3.91 o 
  -7  -4   6        0.40       -0.42      2.20 o 
  -6  -4   6        7.02        5.62      1.31 o 
  -5  -4   6      220.09      214.23      5.02 o 
  -4  -4   6       10.01       10.90      1.69 o 
  -3  -4   6       32.82       37.46      2.68 o 
  -2  -4   6       46.92       42.27      2.48 o 
  -1  -4   6      263.02      266.83      4.71 o 
   0  -4   6       16.27       13.87      0.69 o 
   1  -4   6      645.26      654.27      5.88 o 
   2  -4   6       42.28       39.54      1.89 o 
   3  -4   6       30.08       24.74      1.75 o 
   4  -4   6       15.91       17.99      2.30 o 
   5  -4   6       27.61       24.92      2.25 o 
   6  -4   6       45.60       41.07      3.04 o 
   7  -4   6        2.77        2.80      1.85 o 
   8  -4   6        0.21        1.80      2.01 o 
  -8  -3   6        7.79        8.02      2.91 o 
  -7  -3   6       66.08       83.57      5.00 o 
  -6  -3   6       48.50       50.32      2.15 o 
  -5  -3   6      187.78      178.34      9.35 o 
  -4  -3   6      642.74      652.35      5.92 o 
  -3  -3   6       36.99       27.87      1.69 o 
  -2  -3   6       13.95       15.48      1.03 o 
  -1  -3   6       13.67       16.70      0.73 o 
   0  -3   6        3.07        3.80      1.09 o 
   1  -3   6       99.04      107.81      2.50 o 
   2  -3   6       41.77       42.37      1.31 o 
   3  -3   6       15.36       15.82      1.71 o 
   4  -3   6       31.37       35.12      1.89 o 
   5  -3   6       13.95       13.69      1.29 o 
   6  -3   6       60.95       65.69      4.32 o 
   7  -3   6        0.96        0.80      1.91 o 
   8  -3   6       28.25       27.34      3.15 o 
  -8  -2   6       13.60       10.38      3.23 o 
  -7  -2   6        0.14        3.00      2.75 o 
  -6  -2   6      151.07      149.18      3.40 o 
  -5  -2   6      179.27      167.16      2.68 o 
  -4  -2   6        1.35        2.94      0.82 o 
  -3  -2   6       31.59       35.40      1.21 o 
  -2  -2   6      270.55      283.88      3.57 o 
  -1  -2   6     1304.95     1467.02     18.74 o 
   0  -2   6      331.10      359.05      3.99 o 
   1  -2   6      277.48      269.99      3.59 o 
   2  -2   6       74.80       64.56      3.54 o 
   3  -2   6      418.78      426.23      6.04 o 
   4  -2   6       20.78       19.61      2.59 o 
   5  -2   6       55.37       49.05      2.69 o 
   7  -2   6        0.06        2.43      2.15 o 
   8  -2   6        9.24       11.86      2.72 o 
  -9  -1   6        7.91       10.08      3.21 o 
  -8  -1   6       72.39       70.92      5.12 o 
  -7  -1   6        6.96       11.41      2.08 o 
  -6  -1   6        4.43        4.06      1.05 o 
  -5  -1   6       74.77       69.28      3.00 o 
  -4  -1   6      925.14      900.04     11.34 o 
  -3  -1   6      188.00      181.71      2.70 o 
  -2  -1   6        3.92        3.76      0.89 o 
  -1  -1   6      678.98      699.80      6.04 o 
   0  -1   6       16.42       17.97      1.79 o 
   1  -1   6       50.31       44.30      3.16 o 
   2  -1   6       88.96       91.35      2.40 o 
   3  -1   6      323.97      338.55     16.06 o 
   4  -1   6       63.31       53.98      2.07 o 
   5  -1   6        5.04        4.02      0.98 o 
   6  -1   6       49.49       43.30      3.64 o 
   8  -1   6       25.69       29.35      4.25 o 
  -9   0   6       57.43       50.30      3.98 o 
  -8   0   6       28.89       32.03      3.07 o 
  -7   0   6        9.59       14.06      3.35 o 
  -6   0   6        2.82        1.78      1.20 o 
  -5   0   6      386.34      378.37      6.65 o 
  -4   0   6       95.90      102.12      2.11 o 
  -3   0   6       30.22       26.89      1.89 o 
  -2   0   6      467.89      477.03      4.85 o 
  -1   0   6      475.29      511.08      9.84 o 
   0   0   6       66.64       72.03      5.04 o 
   1   0   6      159.11      160.46      2.92 o 
   2   0   6        0.24        0.76      1.25 o 
   3   0   6       20.04       22.11      1.97 o 
   4   0   6      119.08      121.93      2.96 o 
   5   0   6       70.81       72.85      3.41 o 
   6   0   6      174.49      181.48      6.94 o 
   7   0   6        0.00        1.22      2.08 o 
   8   0   6       12.30       18.88      3.84 o 
  -9   1   6       31.57       31.39      3.77 o 
  -8   1   6       15.48       12.66      2.83 o 
  -7   1   6       27.65       26.69      2.81 o 
  -6   1   6       21.73       18.63      1.79 o 
  -5   1   6        3.77        2.92      1.17 o 
  -4   1   6       39.26       37.16      1.57 o 
  -3   1   6       71.12       75.38      2.10 o 
  -2   1   6      430.85      419.65     10.61 o 
  -1   1   6      228.31      232.35      7.19 o 
   0   1   6        2.46        1.26      1.45 o 
   1   1   6      313.70      319.31      4.99 o 
   2   1   6       10.70       10.44      2.14 o 
   3   1   6       27.26       28.70      2.08 o 
   4   1   6      170.41      170.95      3.49 o 
   5   1   6      579.06      603.15      7.29 o 
   6   1   6       23.50       21.22      3.11 o 
   7   1   6        7.35        2.90      2.53 o 
  -9   2   6        1.90        4.13      1.74 o 
  -8   2   6        7.12        6.34      2.04 o 
  -7   2   6        6.16        6.87      1.86 o 
  -6   2   6        0.64        1.86      0.84 o 
  -5   2   6      146.30      135.12      2.66 o 
  -4   2   6        9.48        8.93      1.21 o 
  -3   2   6       21.96       21.93      1.40 o 
  -2   2   6      349.22      330.17      3.98 o 
  -1   2   6      197.71      198.72      4.30 o 
   0   2   6      177.88      171.15      6.29 o 
   1   2   6       35.51       36.33      1.81 o 
   2   2   6       85.48       97.59      2.96 o 
   3   2   6       52.57       48.28      2.72 o 
   4   2   6       22.33       22.27      1.82 o 
   5   2   6       57.10       54.55      2.46 o 
   6   2   6       35.93       44.97      4.00 o 
   7   2   6      104.15      113.86      5.73 o 
  -9   3   6        5.71        2.72      1.37 o 
  -8   3   6      121.16      144.85      4.89 o 
  -7   3   6        6.99        6.10      2.64 o 
  -6   3   6        2.76        3.21      1.73 o 
  -5   3   6        9.61       11.19      1.45 o 
  -4   3   6       37.18       35.69      2.29 o 
  -3   3   6       32.92       28.90      1.70 o 
  -2   3   6      235.15      231.50      3.57 o 
  -1   3   6       81.93       77.30      3.47 o 
   0   3   6        9.52        9.43      1.56 o 
   1   3   6      106.54       96.33      6.03 o 
   2   3   6        0.40        0.37      1.33 o 
   3   3   6       97.81      101.33      3.30 o 
   4   3   6       62.37       59.00      4.80 o 
   5   3   6       18.24       18.58      1.86 o 
   6   3   6        9.44        9.72      2.76 o 
   7   3   6       18.31       25.71      4.24 o 
  -9   4   6       76.55       46.77     14.25 o 
  -8   4   6       25.30       23.96      3.05 o 
  -7   4   6       10.58        8.40      1.70 o 
  -6   4   6        9.44        9.56      1.12 o 
  -5   4   6      114.61       87.22      2.14 o 
  -4   4   6       14.76       13.69      1.51 o 
  -3   4   6       27.20       27.59      1.63 o 
  -2   4   6       34.22       28.82      1.73 o 
  -1   4   6        1.93        1.88      1.67 o 
   0   4   6        1.96        3.42      4.10 o 
   1   4   6      143.75      146.32      6.76 o 
   2   4   6        1.54        2.48      1.74 o 
   3   4   6      140.13      136.89      4.30 o 
   4   4   6       35.39       36.79      2.44 o 
   5   4   6        3.21        2.34      1.22 o 
   6   4   6        0.00        5.83      3.12 o 
  -9   5   6       35.07       41.29      4.00 o 
  -8   5   6        6.74        7.72      1.70 o 
  -7   5   6       84.79       81.27      2.86 o 
  -6   5   6      306.83      282.48      9.69 o 
  -5   5   6        0.33        2.25      1.21 o 
  -4   5   6       97.13       87.38      2.47 o 
  -3   5   6       47.47       47.20      2.21 o 
  -2   5   6      895.03      895.69     18.15 o 
  -1   5   6        2.30        2.77      1.64 o 
   0   5   6       16.19       15.80      2.48 o 
   1   5   6      268.75      219.40      4.30 o 
   2   5   6       32.67       27.75      2.23 o 
   3   5   6        0.32        1.03      1.52 o 
   4   5   6        9.09        8.30      2.65 o 
   5   5   6       18.92       20.09      3.30 o 
   6   5   6        4.92        7.48      3.32 o 
  -8   6   6       23.69       26.82      3.30 o 
  -7   6   6        8.47       11.32      1.75 o 
  -6   6   6       68.68       54.09      3.04 o 
  -5   6   6       88.77       86.84      2.72 o 
  -4   6   6       32.86       31.28      1.65 o 
  -3   6   6       23.18       23.96      1.73 o 
  -2   6   6     1643.57     1736.74     23.65 o 
  -1   6   6        0.03        1.90      1.25 o 
   0   6   6      144.68      130.81      3.25 o 
   1   6   6       25.79       21.06      2.59 o 
   2   6   6        6.20        6.60      3.38 o 
   3   6   6       70.82       69.80      3.13 o 
   4   6   6       79.48       79.22      3.11 o 
   5   6   6        0.53        1.07      2.10 o 
  -8   7   6       27.89       34.17      3.58 o 
  -7   7   6       12.72       15.84      3.20 o 
  -6   7   6        5.88        7.96      1.60 o 
  -5   7   6       61.91       62.75      2.66 o 
  -4   7   6       32.49       31.76      2.16 o 
  -3   7   6      242.89      243.68      4.15 o 
  -2   7   6      197.86      212.96      3.96 o 
  -1   7   6       10.11       10.44      1.91 o 
   0   7   6       42.45       41.06      2.95 o 
   1   7   6      106.37       88.13      3.26 o 
   2   7   6        2.64        3.13      1.94 o 
   3   7   6        1.05        1.37      1.34 o 
   4   7   6        1.65        3.73      1.39 o 
   5   7   6        5.95        5.01      3.30 o 
  -8   8   6        0.00        2.74      1.93 o 
  -7   8   6       31.80       28.26      3.44 o 
  -6   8   6       17.91       16.54      1.76 o 
  -5   8   6       26.23       25.43      2.08 o 
  -4   8   6       26.56       27.35      2.44 o 
  -3   8   6       26.67       29.67      2.87 o 
  -2   8   6        0.17        0.75      0.96 o 
  -1   8   6       40.33       40.52      2.96 o 
   0   8   6       19.22       25.06      2.16 o 
   1   8   6       65.43       59.17      2.61 o 
   2   8   6        9.66       11.85      3.53 o 
   3   8   6        1.38        2.49      1.37 o 
   4   8   6       30.12       31.02      2.51 o 
  -7   9   6       11.96       12.78      2.97 o 
  -6   9   6        1.83        1.18      1.30 o 
  -5   9   6       70.60       67.77      3.28 o 
  -4   9   6       58.95       57.21      2.95 o 
  -3   9   6        5.99        6.04      1.94 o 
  -2   9   6        6.23        6.45      2.48 o 
  -1   9   6        1.62        1.52      1.10 o 
   0   9   6       12.17       14.14      1.70 o 
   1   9   6        8.24        5.95      1.41 o 
   2   9   6       12.01        9.35      3.50 o 
   3   9   6       12.15       10.30      2.81 o 
  -7  10   6       27.23       23.08      3.31 o 
  -6  10   6       85.00       86.02      7.50 o 
  -5  10   6        0.70        4.12      2.93 o 
  -4  10   6       20.83       22.41      2.31 o 
  -3  10   6        6.74        8.76      2.43 o 
  -2  10   6        1.32        2.98      1.88 o 
  -1  10   6       35.78       40.75      3.16 o 
   0  10   6        0.02        0.78      1.88 o 
   1  10   6        5.27        2.37      3.02 o 
   2  10   6        0.30        2.72      2.72 o 
  -6  11   6       61.11       61.38      3.68 o 
  -5  11   6        3.67        1.84      1.66 o 
  -4  11   6        0.14        2.20      1.82 o 
  -3  11   6       13.05       17.72      2.72 o 
  -2  11   6       18.24       22.97      2.80 o 
  -1  11   6        0.33        1.56      3.22 o 
   0  11   6        3.24        1.01      2.30 o 
   1  11   6       56.93       57.99      3.58 o 
  -5  12   6        1.16        0.73      1.57 o 
  -4  12   6        3.36        6.91      2.11 o 
  -3  12   6       21.60       41.68      4.95 o 
  -2  12   6        0.04        2.42      3.58 o 
  -1  12   6        6.13        8.82      2.14 o 
   0  12   6      115.91      127.17      5.94 o 
   0 -14   7       16.10        8.53      3.58 o 
   1 -14   7       96.28       74.32      5.09 o 
   2 -14   7       13.75       16.14      3.02 o 
   3 -14   7        4.30        6.82      2.80 o 
   4 -14   7       20.03       22.73      4.06 o 
  -2 -13   7       59.82       49.33      4.58 o 
  -1 -13   7       22.11       22.41      4.07 o 
   0 -13   7       24.69       26.30      3.71 o 
   1 -13   7        8.88       11.00      2.88 o 
   2 -13   7        5.28        7.46      2.87 o 
   3 -13   7        1.36        1.17      2.44 o 
   4 -13   7        5.95        7.95      2.55 o 
   5 -13   7        4.31        8.13      2.39 o 
  -3 -12   7        2.50        2.91      1.53 o 
  -2 -12   7       21.78       19.23      4.94 o 
  -1 -12   7        1.37        4.52      2.52 o 
   0 -12   7        0.30        1.61      2.65 o 
   1 -12   7       16.82       16.64      3.88 o 
   2 -12   7       20.65       11.46      3.41 o 
   3 -12   7        0.55        3.28      3.04 o 
   4 -12   7       28.27       27.16      2.98 o 
   5 -12   7        9.49       12.51      2.65 o 
  -4 -11   7        1.16        2.90      1.57 o 
  -3 -11   7        0.07        1.08      1.53 o 
  -2 -11   7        0.23        1.70      1.47 o 
  -1 -11   7        5.34        4.16      1.73 o 
   0 -11   7        4.40        4.02      1.39 o 
   1 -11   7       55.71       56.52      2.64 o 
   2 -11   7        0.09        2.83      2.60 o 
   3 -11   7       64.42       61.68      4.41 o 
   4 -11   7        3.61        6.20      2.72 o 
   5 -11   7        0.04        3.14      1.82 o 
  -5 -10   7       11.70       13.43      1.97 o 
  -4 -10   7       13.96       12.93      2.29 o 
  -3 -10   7      212.70      195.66      4.68 o 
  -2 -10   7      210.39      209.09      4.62 o 
  -1 -10   7       16.69       17.61      2.02 o 
   0 -10   7       78.80       83.76      3.41 o 
   1 -10   7        7.18        4.58      1.77 o 
   2 -10   7      179.75      166.97      8.21 o 
   3 -10   7       47.38       44.97      4.35 o 
   4 -10   7        6.80        9.89      1.60 o 
   5 -10   7       47.48       50.51      3.68 o 
  -5  -9   7        9.15       11.73      3.01 o 
  -4  -9   7        0.34        3.65      1.68 o 
  -3  -9   7        1.03        1.56      1.67 o 
  -2  -9   7       21.86       20.76      2.24 o 
  -1  -9   7        1.12        1.89      1.61 o 
   0  -9   7       37.42       37.69      2.34 o 
   1  -9   7       18.72       18.60      1.99 o 
   2  -9   7        6.92        9.42      1.81 o 
   3  -9   7      125.22      121.51      8.16 o 
   4  -9   7      152.34      160.30      3.71 o 
   5  -9   7       11.68        7.18      1.20 o 
  -6  -8   7        0.36        1.82      1.39 o 
  -5  -8   7        6.32        6.15      2.11 o 
  -4  -8   7       72.02       69.90      5.63 o 
  -3  -8   7      329.14      308.13      7.80 o 
  -2  -8   7       11.29       11.35      1.92 o 
  -1  -8   7       66.05       76.99      3.07 o 
   0  -8   7      100.37       82.86      3.01 o 
   1  -8   7       14.11       13.53      2.33 o 
   2  -8   7       27.22       28.59      5.02 o 
   3  -8   7      632.53      672.76     10.48 o 
   4  -8   7        4.88        8.17      1.58 o 
   5  -8   7        6.39        8.56      1.24 o 
   6  -8   7      107.28      106.71      4.35 o 
   7  -8   7        1.69        3.58      1.61 o 
  -6  -7   7        0.10        2.93      3.20 o 
  -5  -7   7        0.86        2.44      1.84 o 
  -4  -7   7        9.38        6.95      3.16 o 
  -3  -7   7      143.63      151.02      5.01 o 
  -2  -7   7      101.13       83.99      3.23 o 
  -1  -7   7       82.03       88.43      7.84 o 
   0  -7   7       15.23       13.96      2.63 o 
   1  -7   7       92.12       81.83      2.86 o 
   2  -7   7      136.63      141.44      5.35 o 
   3  -7   7      176.73      192.80      8.40 o 
   4  -7   7       65.25       74.05      2.59 o 
   5  -7   7       13.94       12.71      1.36 o 
   6  -7   7       10.03        7.51      1.88 o 
   7  -7   7      125.78      145.09      5.53 o 
   8  -7   7        8.99        3.68      3.16 o 
  -7  -6   7        1.74        4.39      2.48 o 
  -6  -6   7        4.77        5.14      2.72 o 
  -5  -6   7        2.64        5.59      1.93 o 
  -4  -6   7        4.80        5.04      2.17 o 
  -3  -6   7       28.60       22.64      2.95 o 
  -2  -6   7      126.17      129.15      7.82 o 
  -1  -6   7        0.51        0.77      1.91 o 
   0  -6   7       49.30       45.12      2.43 o 
   1  -6   7        0.67        1.95      0.47 o 
   2  -6   7        2.18        2.00      2.11 o 
   3  -6   7       38.00       37.54      2.05 o 
   4  -6   7       20.54       16.06      1.78 o 
   5  -6   7        1.18        2.63      1.10 o 
   6  -6   7        3.51        0.52      0.90 o 
   7  -6   7        2.34        2.39      2.21 o 
   8  -6   7        5.62        4.14      3.44 o 
  -7  -5   7       12.83       17.31      3.86 o 
  -6  -5   7       13.18       11.35      2.82 o 
  -5  -5   7        0.44        1.70      1.43 o 
  -4  -5   7       28.82       23.37      2.50 o 
  -3  -5   7       33.76       34.32      2.58 o 
  -2  -5   7       32.45       34.41      2.94 o 
  -1  -5   7      252.66      260.62      5.46 o 
   0  -5   7      135.03      125.84      4.13 o 
   1  -5   7       43.52       43.83      1.20 o 
   2  -5   7        2.47        2.98      0.83 o 
   3  -5   7        2.12        1.37      1.27 o 
   4  -5   7        4.07        2.91      1.39 o 
   5  -5   7        0.98        0.93      0.65 o 
   6  -5   7       22.92       21.73      8.36 o 
   7  -5   7       31.79       24.54     10.68 o 
   8  -5   7        5.73        4.27      2.74 o 
  -8  -4   7        7.14        6.05      2.34 o 
  -7  -4   7       63.18       91.07      5.37 o 
  -6  -4   7        0.72        1.31      1.05 o 
  -5  -4   7        0.01        2.52      1.36 o 
  -4  -4   7       54.05       51.76      4.58 o 
  -3  -4   7        4.12        0.36      1.29 o 
  -2  -4   7       73.18       70.64      6.05 o 
  -1  -4   7        7.84       14.01      2.11 o 
   0  -4   7      157.12      145.51      3.06 o 
   1  -4   7        3.35        5.57      1.12 o 
   2  -4   7        0.91        1.67      0.75 o 
   3  -4   7        6.89        3.64      1.35 o 
   4  -4   7        5.78        4.33      1.15 o 
   5  -4   7       15.21       18.27      1.50 o 
   6  -4   7        0.00        0.88      2.19 o 
   7  -4   7        4.00        3.68      2.31 o 
   8  -4   7        2.54        2.19      1.89 o 
  -8  -3   7        3.28        6.24      2.72 o 
  -7  -3   7       67.49       71.18      4.90 o 
  -6  -3   7        5.38        5.05      1.38 o 
  -5  -3   7       10.28       13.25      2.07 o 
  -4  -3   7     2274.31     2287.97      9.91 o 
  -3  -3   7       61.52       57.76      1.61 o 
  -2  -3   7      376.39      353.21      3.88 o 
  -1  -3   7        1.74        2.46      0.62 o 
   0  -3   7      266.95      262.87      5.66 o 
   1  -3   7       38.56       33.34      2.73 o 
   2  -3   7      327.39      338.60      5.28 o 
   3  -3   7        2.52        4.27      2.35 o 
   4  -3   7       43.81       40.04      2.26 o 
   5  -3   7        3.02        3.51      1.11 o 
   6  -3   7        1.97        0.91      2.40 o 
   7  -3   7        2.79        3.12      2.35 o 
   8  -3   7        8.28       11.89      3.09 o 
  -8  -2   7        7.76        6.40      2.47 o 
  -7  -2   7        2.58        2.33      2.65 o 
  -6  -2   7        1.64        4.20      1.77 o 
  -5  -2   7        1.52        1.72      1.33 o 
  -4  -2   7     1335.13     1352.56     25.13 o 
  -3  -2   7      179.17      154.72      2.29 o 
  -2  -2   7        0.01        0.69      0.85 o 
  -1  -2   7      131.17      127.32      5.93 o 
   0  -2   7       14.50       17.34      1.42 o 
   1  -2   7      150.26      142.43      3.36 o 
   2  -2   7       17.19       20.76      1.86 o 
   3  -2   7       68.91       73.14      2.44 o 
   4  -2   7        4.16        3.80      0.99 o 
   5  -2   7      239.21      225.16      8.63 o 
   7  -2   7        0.55        5.13      3.07 o 
   8  -2   7        8.39        9.76      2.51 o 
  -8  -1   7        0.79        1.89      2.64 o 
  -7  -1   7       42.46       38.18      2.83 o 
  -6  -1   7      144.87      130.63      4.31 o 
  -5  -1   7        2.82        3.66      1.37 o 
  -4  -1   7      105.19      100.95      2.31 o 
  -3  -1   7      236.06      239.49      7.15 o 
  -2  -1   7       11.05       12.94      2.24 o 
  -1  -1   7      341.01      361.85      4.07 o 
   0  -1   7      230.23      229.17      7.88 o 
   1  -1   7       21.23       19.20      2.09 o 
   2  -1   7       39.61       39.23      2.20 o 
   3  -1   7       99.15      107.93      3.44 o 
   4  -1   7      242.76      237.34      4.19 o 
   5  -1   7      204.94      221.31      5.62 o 
   6  -1   7       71.94       65.89      4.32 o 
   7  -1   7        1.05        6.58      3.38 o 
  -8   0   7        2.98        4.52      1.84 o 
  -7   0   7       95.76       98.37      3.36 o 
  -6   0   7        2.96        2.55      0.96 o 
  -5   0   7      122.16      109.47      2.55 o 
  -4   0   7        8.54        6.93      1.13 o 
  -3   0   7       10.65       11.12      1.16 o 
  -2   0   7      387.04      375.85      4.83 o 
  -1   0   7       19.63       23.78      1.39 o 
   0   0   7        4.11        3.57      1.24 o 
   1   0   7      154.03      142.29      4.70 o 
   2   0   7      280.85      282.08      5.13 o 
   3   0   7       18.12       18.00      2.16 o 
   4   0   7       26.08       25.36      2.14 o 
   5   0   7       28.48       24.47      1.79 o 
   6   0   7      113.81      128.06      5.69 o 
   7   0   7        0.77        3.47      2.41 o 
  -9   1   7        0.18        0.93      1.28 o 
  -8   1   7       22.49       26.20      6.68 o 
  -7   1   7        0.67        2.21      1.97 o 
  -6   1   7        0.05        1.20      0.99 o 
  -5   1   7       41.40       37.08      2.21 o 
  -4   1   7        8.79        8.46      1.31 o 
  -3   1   7      156.45      149.70      3.31 o 
  -2   1   7      111.84      115.70      2.37 o 
  -1   1   7      541.01      561.68      5.65 o 
   0   1   7       40.36       38.21      2.01 o 
   1   1   7        0.00        1.80      1.63 o 
   2   1   7       25.65       30.47      2.33 o 
   3   1   7        9.13        9.24      2.04 o 
   4   1   7        1.97        3.75      1.61 o 
   5   1   7        0.04        3.31      2.24 o 
   6   1   7       21.08       23.07      3.41 o 
   7   1   7        1.47        2.09      2.39 o 
  -9   2   7        0.14        1.22      1.41 o 
  -8   2   7      126.55      121.52      4.49 o 
  -7   2   7       25.43       26.47      2.27 o 
  -6   2   7      117.99      103.38      2.38 o 
  -5   2   7        0.82        6.41      1.89 o 
  -4   2   7       36.79       33.15      1.78 o 
  -3   2   7       55.26       58.58      3.42 o 
  -2   2   7      161.78      160.60      2.87 o 
  -1   2   7      145.66      135.22      3.36 o 
   0   2   7        1.77        2.22      1.49 o 
   1   2   7        1.88        3.51      1.73 o 
   2   2   7        8.61       12.39      2.44 o 
   3   2   7        0.36        0.29      1.17 o 
   4   2   7        0.26        1.41      1.24 o 
   5   2   7       39.74       39.89      9.91 o 
   6   2   7        4.80        7.48      3.00 o 
   7   2   7       37.65       41.22      3.90 o 
  -9   3   7       39.11       35.51      3.22 o 
  -8   3   7       13.26       13.83      2.06 o 
  -7   3   7        7.91        3.88      1.39 o 
  -6   3   7       24.09       21.29      1.47 o 
  -5   3   7      548.21      445.33      6.17 o 
  -4   3   7        6.38        6.97      1.23 o 
  -3   3   7       32.23       30.40      1.68 o 
  -2   3   7       48.82       54.25      2.27 o 
  -1   3   7      219.02      213.55      3.85 o 
   0   3   7      123.61      120.86     10.36 o 
   1   3   7      150.45      132.98      4.40 o 
   2   3   7      120.05      110.72      4.26 o 
   3   3   7       84.60       72.92      2.87 o 
   4   3   7      212.77      206.20      7.00 o 
   5   3   7       91.55      103.38      5.36 o 
   6   3   7        2.53        2.14      2.01 o 
  -8   4   7        7.23        7.70      1.94 o 
  -7   4   7        3.57        1.57      1.34 o 
  -6   4   7        4.20        3.57      0.98 o 
  -5   4   7       97.75       98.88      2.65 o 
  -4   4   7        6.44        9.03      1.51 o 
  -3   4   7       24.81       18.37      1.73 o 
  -2   4   7     2014.91     2053.67     14.70 o 
  -1   4   7       10.46        8.67      1.86 o 
   0   4   7        2.93        3.59      2.36 o 
   1   4   7        1.01        1.27      1.72 o 
   2   4   7      164.66      133.89      3.99 o 
   3   4   7       33.08       37.92      3.03 o 
   4   4   7       20.44       21.53      2.20 o 
   5   4   7       13.91       17.02      3.84 o 
   6   4   7        0.89        0.96      2.00 o 
  -8   5   7        7.39       10.58      2.29 o 
  -7   5   7       10.22        6.19      2.09 o 
  -6   5   7      101.90       93.33      2.31 o 
  -5   5   7       94.25       81.08      2.51 o 
  -4   5   7       23.98       23.31      1.65 o 
  -3   5   7      189.43      193.13      3.87 o 
  -2   5   7     1359.71     1369.23     21.47 o 
  -1   5   7        1.51        4.62      1.75 o 
   0   5   7      130.16      116.29      5.58 o 
   1   5   7       77.77       60.36      2.64 o 
   2   5   7       24.41       10.25      2.76 o 
   3   5   7       33.55       31.52      2.20 o 
   4   5   7        7.66        6.40      2.10 o 
   5   5   7       95.74      105.74      5.78 o 
  -8   6   7        8.22       11.73      3.54 o 
  -7   6   7       10.29       10.44      3.65 o 
  -6   6   7        5.67        5.98      1.24 o 
  -5   6   7       40.52       40.94      1.77 o 
  -4   6   7        3.16        8.33      4.43 o 
  -3   6   7      357.71      336.81      5.23 o 
  -2   6   7      869.91      893.74     18.36 o 
  -1   6   7        7.10       10.35      1.90 o 
   0   6   7       23.61       22.44      1.95 o 
   1   6   7      375.48      323.44      6.86 o 
   2   6   7       17.34       16.69      3.67 o 
   3   6   7        0.32       -0.18      1.39 o 
   4   6   7        1.69        2.33      2.21 o 
   5   6   7       57.45       56.23      3.83 o 
  -8   7   7        0.19        0.45      2.19 o 
  -7   7   7       15.73       15.19      3.34 o 
  -6   7   7       20.39       23.01      2.08 o 
  -5   7   7       52.41       50.25      1.95 o 
  -4   7   7       44.48       43.63      1.87 o 
  -3   7   7      114.79      117.73      3.90 o 
  -2   7   7       42.28       48.91      2.10 o 
  -1   7   7       40.06       41.49      2.09 o 
   0   7   7      180.58      196.46      8.31 o 
   1   7   7       30.62       28.87      2.31 o 
   2   7   7        6.61        5.10      2.13 o 
   3   7   7        2.64        4.17      2.93 o 
   4   7   7       36.18       41.70      3.68 o 
  -7   8   7        2.41       -0.59      2.15 o 
  -6   8   7        0.00        0.25      1.81 o 
  -5   8   7        5.72        4.98      1.50 o 
  -4   8   7       28.39       31.15      3.06 o 
  -3   8   7       41.20       42.12      2.85 o 
  -2   8   7      120.30      125.94      3.51 o 
  -1   8   7       16.83       17.98      2.98 o 
   0   8   7       45.73       44.20      2.74 o 
   1   8   7       25.94       19.73      4.28 o 
   2   8   7       27.26       25.90      3.64 o 
   3   8   7        5.96        6.95      5.77 o 
   4   8   7       10.99       12.71      4.64 o 
  -7   9   7       18.04       12.57      3.03 o 
  -6   9   7       24.94       25.77      2.47 o 
  -5   9   7       47.14       53.48      8.00 o 
  -4   9   7       11.49       13.57      2.34 o 
  -3   9   7        8.57       12.21      2.71 o 
  -2   9   7       35.14       39.90      3.35 o 
  -1   9   7        0.01        0.52      1.93 o 
   0   9   7       43.79       43.31      2.43 o 
   1   9   7       62.98       60.25      5.84 o 
   2   9   7        5.09        2.98      1.80 o 
   3   9   7        3.00        2.96      1.55 o 
  -6  10   7       31.01       29.98      5.48 o 
  -5  10   7       36.53       37.66      2.69 o 
  -4  10   7       39.01       45.39      3.09 o 
  -3  10   7       30.89       33.31      6.77 o 
  -2  10   7       10.90        9.14      2.12 o 
  -1  10   7       14.59       15.02      2.27 o 
   0  10   7       13.87       10.33      2.07 o 
   1  10   7       22.12       14.07      4.31 o 
  -5  11   7        2.16        3.98      1.70 o 
  -4  11   7        0.49        1.94      2.09 o 
  -3  11   7       99.33      112.07      7.42 o 
  -2  11   7       10.20       15.16      2.86 o 
  -1  11   7        0.19        2.25      2.27 o 
   0  11   7      108.86      115.64      6.68 o 
  -3  12   7      129.17      171.35      8.07 o 
   0 -14   8        2.49        9.45      2.91 o 
   1 -14   8        0.51        1.72      3.06 o 
   2 -14   8       11.02       13.54      3.96 o 
   3 -14   8       27.72       27.11      3.90 o 
   4 -14   8        0.04        1.88      2.02 o 
  -2 -13   8        0.00        0.73      2.52 o 
  -1 -13   8        2.07        5.78      2.52 o 
   0 -13   8       17.98       22.02      3.37 o 
   1 -13   8        1.59        0.34      2.76 o 
   2 -13   8        0.47        9.06      4.31 o 
   3 -13   8        1.82        0.94      2.53 o 
   4 -13   8        1.22        3.51      3.29 o 
  -3 -12   8        2.61        2.87      1.41 o 
  -2 -12   8        1.35        1.37      1.35 o 
  -1 -12   8        1.39        5.18      2.46 o 
   0 -12   8       21.70       23.40      3.90 o 
   1 -12   8       17.78       17.69      3.91 o 
   2 -12   8        7.50        6.26      3.59 o 
   3 -12   8        2.12        0.85      2.02 o 
   4 -12   8        1.33        4.06      2.52 o 
   5 -12   8        1.12        2.93      2.83 o 
  -4 -11   8        3.99        5.29      1.63 o 
  -3 -11   8        5.83        3.03      1.84 o 
  -2 -11   8      109.07       91.74      3.47 o 
  -1 -11   8       41.88       39.08      3.08 o 
   0 -11   8       11.30       14.41      7.56 o 
   1 -11   8       14.33       14.96      2.06 o 
   2 -11   8        2.31        2.32      1.26 o 
   3 -11   8       25.75       23.63      3.67 o 
   4 -11   8       74.04       66.70      4.29 o 
   5 -11   8        2.98        2.80      2.35 o 
  -5 -10   8        0.74        3.52      1.90 o 
  -4 -10   8       17.43       21.67      7.39 o 
  -3 -10   8        0.17        0.30      1.43 o 
  -2 -10   8      119.38      116.44      7.11 o 
  -1 -10   8        3.30        3.00      2.60 o 
   0 -10   8       26.16       25.46      2.74 o 
   1 -10   8      112.23      110.58      3.46 o 
   2 -10   8       95.16       89.86      3.12 o 
   3 -10   8       28.00       32.07      1.98 o 
   4 -10   8      146.25      149.81      6.01 o 
   5 -10   8        6.74        5.79      1.99 o 
  -5  -9   8       14.10       11.90      2.60 o 
  -4  -9   8        1.49        4.17      1.94 o 
  -3  -9   8       60.00       68.24      3.38 o 
  -2  -9   8      114.19      118.11      4.17 o 
  -1  -9   8       72.83       66.08      2.86 o 
   0  -9   8      156.28      150.32      7.54 o 
   1  -9   8       22.42       25.09      2.52 o 
   2  -9   8        8.83        6.17      1.52 o 
   3  -9   8        1.15        3.23      1.54 o 
   4  -9   8       91.52       70.10      2.88 o 
   5  -9   8        2.32        1.70      1.17 o 
   6  -9   8       10.54        7.41      2.23 o 
  -6  -8   8        0.04        1.32      1.41 o 
  -5  -8   8        5.09        3.47      1.55 o 
  -4  -8   8        0.85        3.01      1.67 o 
  -3  -8   8        1.81        4.03      2.10 o 
  -2  -8   8        2.12        2.07      1.80 o 
  -1  -8   8        0.01        0.43      1.42 o 
   0  -8   8      213.20      231.00      5.37 o 
   1  -8   8        0.93        0.86      1.57 o 
   2  -8   8       31.00       32.12      2.56 o 
   3  -8   8       34.71       34.66      2.15 o 
   4  -8   8      167.13      185.88      4.28 o 
   5  -8   8        3.04        5.81      1.44 o 
   6  -8   8        1.31        1.03      1.54 o 
   7  -8   8        5.57        4.55      1.68 o 
  -6  -7   8        0.35        2.40      3.11 o 
  -5  -7   8        0.00        0.67      1.42 o 
  -4  -7   8       44.26       37.48      5.98 o 
  -3  -7   8       57.71       62.88      5.56 o 
  -2  -7   8        0.01       -0.04      1.70 o 
  -1  -7   8        4.98        6.01      2.62 o 
   0  -7   8      134.98      134.17      3.51 o 
   1  -7   8      137.47      127.27      5.94 o 
   2  -7   8        0.35        0.96      1.40 o 
   3  -7   8       46.15       39.61      2.18 o 
   4  -7   8       19.19       21.77      1.57 o 
   5  -7   8       36.12       37.71      1.89 o 
   6  -7   8       23.83       29.38      3.06 o 
   7  -7   8       10.96        8.99      2.63 o 
  -7  -6   8       64.00       85.62      5.73 o 
  -6  -6   8        0.41       -0.64      2.57 o 
  -5  -6   8        1.05        2.02      1.70 o 
  -4  -6   8        6.21        4.50      2.16 o 
  -3  -6   8      171.55      161.73      7.23 o 
  -2  -6   8       15.32       16.59      2.59 o 
  -1  -6   8       30.71       35.05      2.89 o 
   0  -6   8      407.74      418.09     11.56 o 
   1  -6   8      312.87      301.53      8.32 o 
   2  -6   8      110.92      102.06      4.29 o 
   3  -6   8       38.73       39.93      2.24 o 
   4  -6   8       68.87       58.69      5.35 o 
   5  -6   8       36.72       35.88      3.02 o 
   6  -6   8       15.68       18.26      2.39 o 
   7  -6   8       71.31       74.49      4.08 o 
   8  -6   8        0.41        0.73      1.02 o 
  -7  -5   8        2.61        1.73      2.44 o 
  -6  -5   8        3.71        3.52      1.59 o 
  -5  -5   8        0.08        2.08      2.12 o 
  -4  -5   8       41.23       34.62      3.09 o 
  -3  -5   8      282.06      276.83     12.83 o 
  -2  -5   8        2.78        1.82      2.03 o 
  -1  -5   8       51.48       56.70      2.88 o 
   0  -5   8       17.53       16.93      3.26 o 
   1  -5   8       48.79       43.53      4.41 o 
   2  -5   8      123.44      128.14      6.75 o 
   3  -5   8       54.61       52.89      2.26 o 
   4  -5   8        5.76        8.02      2.05 o 
   5  -5   8       16.83       13.78      2.37 o 
   7  -5   8        0.59        0.69      1.27 o 
   8  -5   8        1.43        3.29      3.01 o 
  -7  -4   8       21.97       31.74      4.28 o 
  -6  -4   8       74.07       70.61      2.98 o 
  -5  -4   8       22.14       17.38      3.96 o 
  -4  -4   8      738.83      748.54     12.96 o 
  -3  -4   8       86.62       76.67      1.95 o 
  -2  -4   8       18.91       18.67      4.24 o 
  -1  -4   8       14.52       18.12      1.01 o 
   0  -4   8     1316.53     1406.17     19.99 o 
   1  -4   8      369.67      369.68     16.88 o 
   2  -4   8       74.59       64.68      4.43 o 
   3  -4   8      120.84      106.53      3.06 o 
   4  -4   8        2.54        3.74      1.46 o 
   5  -4   8        5.19        3.63      2.33 o 
   6  -4   8        5.04        1.19      2.35 o 
   7  -4   8        0.26        1.25      1.72 o 
   8  -4   8        3.45        2.36      1.76 o 
  -8  -3   8        3.29        1.59      2.88 o 
  -7  -3   8       16.02       19.10      4.06 o 
  -6  -3   8        0.12        0.86      1.31 o 
  -5  -3   8       33.85       29.62      1.41 o 
  -4  -3   8       44.74       44.77      3.73 o 
  -3  -3   8      219.75      226.52      5.42 o 
  -2  -3   8      243.12      255.43      5.00 o 
  -1  -3   8      172.80      183.54      4.39 o 
   0  -3   8        3.57        3.02      1.65 o 
   1  -3   8       40.86       41.56      2.43 o 
   2  -3   8        0.05        0.69      1.54 o 
   3  -3   8       46.45       48.14      2.99 o 
   4  -3   8      247.72      246.52      6.61 o 
   5  -3   8       18.69       11.66      5.26 o 
   6  -3   8       59.52       61.67      9.64 o 
   7  -3   8       41.53       32.28     12.86 o 
  -7  -2   8        2.00        1.26      2.66 o 
  -6  -2   8        9.56        9.55      1.30 o 
  -5  -2   8       45.96       45.63      3.19 o 
  -4  -2   8        3.56        2.22      1.18 o 
  -3  -2   8      117.34      100.55      2.28 o 
  -2  -2   8       72.20       67.13      1.81 o 
  -1  -2   8      812.14      819.71     20.63 o 
   0  -2   8       77.69       85.33      5.45 o 
   1  -2   8        0.74        3.10      1.52 o 
   2  -2   8      153.08      144.73      4.35 o 
   3  -2   8        0.00        2.09      1.46 o 
   4  -2   8        0.74        0.89      0.71 o 
   5  -2   8       60.87       56.31      3.85 o 
  -8  -1   8       11.83       13.69      2.98 o 
  -7  -1   8       43.98       38.21      4.27 o 
  -6  -1   8       90.39       89.79      2.48 o 
  -5  -1   8        1.08        2.59      1.52 o 
  -4  -1   8      134.93      125.00      2.46 o 
  -3  -1   8        5.09        5.47      1.28 o 
  -2  -1   8       39.87       33.96      1.73 o 
  -1  -1   8        9.89       11.44      1.34 o 
   0  -1   8        5.43        8.71      1.75 o 
   1  -1   8        5.94        5.64      1.72 o 
   2  -1   8       61.99       69.34      2.95 o 
   3  -1   8        8.02        8.67      1.66 o 
   4  -1   8       45.95       41.24      2.38 o 
   5  -1   8       36.85       41.21      5.97 o 
   6  -1   8      296.20      308.72     11.70 o 
   7  -1   8        1.50        4.24      3.28 o 
  -8   0   8       32.43       27.95      3.67 o 
  -7   0   8        0.13        0.99      1.05 o 
  -6   0   8       26.29       29.68      1.60 o 
  -5   0   8        3.10        3.42      1.02 o 
  -4   0   8       12.57       10.59      1.32 o 
  -3   0   8       57.49       49.99      1.95 o 
  -2   0   8       64.77       61.95      2.01 o 
  -1   0   8       22.94       26.00      1.63 o 
   0   0   8        0.08        0.95      1.52 o 
   1   0   8      118.23      108.17      3.16 o 
   2   0   8        2.93        3.99      1.80 o 
   3   0   8       20.86       22.11      3.14 o 
   4   0   8       21.19       16.81      2.11 o 
   5   0   8        2.70        3.16      2.95 o 
   6   0   8        3.82        1.28      3.11 o 
   7   0   8        0.44        2.10      2.33 o 
  -8   1   8       13.48       14.70      3.37 o 
  -7   1   8      108.80      110.16      3.64 o 
  -6   1   8       30.41       31.43      2.13 o 
  -5   1   8        0.02        1.54      0.95 o 
  -4   1   8       31.10       38.21      1.80 o 
  -3   1   8        0.00       -0.43      1.39 o 
  -2   1   8       10.37       10.02      1.46 o 
  -1   1   8       33.45       29.14      1.74 o 
   0   1   8      101.75      100.13      3.22 o 
   1   1   8        2.08        2.04      1.67 o 
   2   1   8      124.70      127.45      5.16 o 
   3   1   8        1.18        1.52      1.25 o 
   4   1   8       42.81       44.37      2.55 o 
   5   1   8        3.26        3.74      2.84 o 
   6   1   8        0.00        1.01      1.42 o 
   7   1   8       16.62       13.33      5.96 o 
  -8   2   8       85.67       91.01      3.46 o 
  -7   2   8       36.59       45.34      2.52 o 
  -6   2   8        2.82        2.72      0.91 o 
  -5   2   8       18.97       18.78      1.53 o 
  -4   2   8      116.51       91.48      2.47 o 
  -3   2   8        1.52        1.71      1.21 o 
  -2   2   8        0.04        1.82      1.45 o 
  -1   2   8        2.38        2.52      1.59 o 
   0   2   8       24.68       25.33      3.72 o 
   1   2   8        1.29        2.68      1.74 o 
   2   2   8        7.13        8.68      1.78 o 
   3   2   8       30.11       30.04      2.39 o 
   4   2   8       11.78       14.17      2.84 o 
   5   2   8       13.94       13.03      4.98 o 
   6   2   8        3.52        3.58      2.82 o 
  -8   3   8       42.95       50.70      2.76 o 
  -7   3   8        4.33        4.18      1.35 o 
  -6   3   8       27.76       28.78      1.64 o 
  -5   3   8      167.97      146.99      4.68 o 
  -4   3   8       93.62       61.85      2.18 o 
  -3   3   8        2.39        1.21      1.31 o 
  -2   3   8        5.82        7.01      2.07 o 
  -1   3   8      297.19      289.92      5.19 o 
   0   3   8       75.57       66.57      5.50 o 
   1   3   8       47.69       39.27      2.72 o 
   2   3   8      109.66       93.84      3.60 o 
   3   3   8       20.65       20.58      2.99 o 
   4   3   8       11.43       11.60      2.26 o 
   5   3   8        3.90        3.46      2.41 o 
   6   3   8        0.77        1.88      1.69 o 
  -8   4   8       16.77       20.63      2.85 o 
  -7   4   8       14.23       10.28      1.90 o 
  -6   4   8       18.15       15.75      1.33 o 
  -5   4   8      186.57      156.86      4.81 o 
  -4   4   8       75.16       69.95      2.30 o 
  -3   4   8        1.05        2.76      1.65 o 
  -2   4   8       42.34       39.56      2.28 o 
  -1   4   8     1731.97     1861.70     22.31 o 
   0   4   8      128.35      131.68      3.58 o 
   1   4   8       19.04       16.33      2.39 o 
   2   4   8        1.54        2.75      1.90 o 
   3   4   8        0.44        1.48      1.38 o 
   4   4   8        4.14        1.51      1.47 o 
   5   4   8       73.54       81.94      3.99 o 
  -8   5   8       12.19       17.27      2.86 o 
  -7   5   8       17.76       11.94      1.92 o 
  -6   5   8        1.64        1.53      0.97 o 
  -5   5   8       12.07       11.35      2.13 o 
  -4   5   8       17.78       21.45      2.26 o 
  -3   5   8        9.36        8.32      1.49 o 
  -2   5   8      142.75      146.38      3.47 o 
  -1   5   8       87.32       92.71      3.64 o 
   0   5   8        1.41        2.03      1.50 o 
   1   5   8       27.37       26.41      2.23 o 
   2   5   8       81.41       58.47      3.09 o 
   3   5   8       10.36       11.19      2.21 o 
   4   5   8        0.62        0.45      1.46 o 
   5   5   8       10.13        7.98      2.01 o 
  -8   6   8        4.01        7.05      2.51 o 
  -7   6   8        1.52        4.87      2.18 o 
  -6   6   8       33.42       34.10      2.65 o 
  -5   6   8       41.85       42.73      3.01 o 
  -4   6   8      123.62      121.80      3.05 o 
  -3   6   8      107.41      103.48      3.64 o 
  -2   6   8        1.06        2.03      2.11 o 
  -1   6   8       16.99       17.18      1.75 o 
   0   6   8      234.88      226.65      4.91 o 
   1   6   8      154.63      149.01     16.25 o 
   2   6   8      144.73      132.13      4.01 o 
   3   6   8        1.58        2.88      1.76 o 
   4   6   8        4.27        3.87      1.67 o 
  -7   7   8        8.90       16.43      4.29 o 
  -6   7   8       36.11       37.03      2.46 o 
  -5   7   8       14.14       11.64      3.24 o 
  -4   7   8       12.46       13.88      1.52 o 
  -3   7   8        0.24        1.37      1.88 o 
  -2   7   8       62.52       64.59      2.42 o 
  -1   7   8        0.01        0.61      1.13 o 
   0   7   8       51.12       50.85      2.83 o 
   1   7   8       90.42       89.51      3.35 o 
   2   7   8        1.46        4.18      2.01 o 
   3   7   8        8.37        7.59      2.02 o 
   4   7   8        7.88        5.07      1.87 o 
  -7   8   8       19.23       17.14      2.79 o 
  -6   8   8       26.98       38.10      4.90 o 
  -5   8   8      211.24      220.63      4.94 o 
  -4   8   8        1.00        0.93      1.62 o 
  -3   8   8       29.16       33.01      3.12 o 
  -2   8   8        3.74        2.96      1.38 o 
  -1   8   8       31.01       34.16      2.07 o 
   0   8   8        1.21        4.40      2.21 o 
   1   8   8        9.85       10.77      1.93 o 
   2   8   8        2.03        3.11      1.47 o 
   3   8   8       15.73       13.82      1.92 o 
  -6   9   8       66.35       68.92      8.44 o 
  -5   9   8       74.49       76.13      3.33 o 
  -4   9   8       40.99       36.13      2.75 o 
  -3   9   8       90.63       89.96      3.83 o 
  -2   9   8       82.65       81.41      7.45 o 
  -1   9   8       11.73       13.98      2.53 o 
   0   9   8       89.15       86.58      7.65 o 
   1   9   8        7.19        4.99      1.58 o 
   2   9   8       64.53       67.88      4.95 o 
  -5  10   8       21.00       26.17      6.96 o 
  -4  10   8       17.31       17.62      2.17 o 
  -3  10   8      126.53      134.63      4.59 o 
  -2  10   8        1.81        6.70      1.96 o 
  -1  10   8        1.98        5.96      3.10 o 
   0  10   8        7.02        7.88      2.44 o 
   1  10   8      247.41      255.54      9.43 o 
  -4  11   8        1.96        1.62      2.53 o 
  -3  11   8       96.05      111.13      4.27 o 
  -2  11   8        5.45        5.30      2.30 o 
   1 -14   9        4.01       11.39      4.60 o 
   2 -14   9       34.44       37.16      4.39 o 
  -1 -13   9       18.89       24.03      4.01 o 
   0 -13   9       11.39       10.94      3.95 o 
   1 -13   9        0.12        0.72      2.79 o 
   2 -13   9        8.21       10.12      3.31 o 
   3 -13   9       29.86       29.24      3.33 o 
   4 -13   9        7.08        4.22      2.25 o 
  -2 -12   9       30.68       27.46      3.58 o 
  -1 -12   9       17.32       21.18      4.00 o 
   0 -12   9        0.21        3.98      2.58 o 
   1 -12   9       33.05       38.77      4.89 o 
   2 -12   9        2.76        0.75      2.07 o 
   3 -12   9        2.84        1.53      2.02 o 
   4 -12   9       20.07       21.44      3.39 o 
   5 -12   9        3.55        2.79      2.16 o 
  -3 -11   9       37.88       41.06      3.09 o 
  -2 -11   9        2.99        3.09      1.72 o 
  -1 -11   9        1.90        1.94      1.58 o 
   0 -11   9        0.31        0.51      1.30 o 
   1 -11   9       50.07       49.92      2.77 o 
   2 -11   9        7.24       10.54      2.56 o 
   3 -11   9        6.54        6.54      2.55 o 
   4 -11   9       88.25       85.31      4.88 o 
   5 -11   9       14.39        9.16      2.23 o 
  -4 -10   9       32.64       38.60      3.46 o 
  -3 -10   9        1.27        2.86      1.59 o 
  -2 -10   9       15.62       15.44      2.33 o 
  -1 -10   9        0.90        3.21      1.59 o 
   0 -10   9       13.01        9.67      1.94 o 
   1 -10   9        0.96        0.92      1.41 o 
   2 -10   9       34.96       36.92      4.72 o 
   3 -10   9       14.80       16.74      4.08 o 
   4 -10   9      375.58      400.01     13.16 o 
   5 -10   9       20.50       22.00      2.62 o 
  -5  -9   9       37.96       43.37      3.00 o 
  -4  -9   9        0.85        2.31      1.81 o 
  -3  -9   9       26.40       17.23      2.98 o 
  -2  -9   9        5.05        7.08      2.50 o 
  -1  -9   9        7.42        5.68      1.98 o 
   0  -9   9       80.75       80.65      3.41 o 
   1  -9   9       52.91       53.49      2.91 o 
   2  -9   9       13.58       14.82      2.63 o 
   3  -9   9        2.34        5.86      1.99 o 
   4  -9   9       33.81       21.33      1.79 o 
   5  -9   9        0.24        2.08      1.02 o 
   6  -9   9        9.65       10.25      2.37 o 
  -5  -8   9        1.75        1.45      1.53 o 
  -4  -8   9        0.97        2.94      1.66 o 
  -3  -8   9        0.00        2.47      1.88 o 
  -2  -8   9      154.45      140.17      4.39 o 
  -1  -8   9       18.41       16.11      2.28 o 
   0  -8   9       16.84       19.01      2.05 o 
   1  -8   9       69.32       57.23      2.60 o 
   2  -8   9       10.29       12.79      2.04 o 
   3  -8   9       19.12       20.75      2.35 o 
   4  -8   9        1.37        2.38      1.31 o 
   5  -8   9       11.81       13.82      2.29 o 
   6  -8   9        0.75        0.57      1.46 o 
   7  -8   9        0.00       -0.23      1.11 o 
  -6  -7   9       24.11       31.81      4.91 o 
  -5  -7   9       17.59       19.97      2.38 o 
  -4  -7   9        4.44        3.09      1.70 o 
  -3  -7   9       33.05       33.26      3.17 o 
  -2  -7   9        0.67        0.99      2.08 o 
  -1  -7   9        6.19        4.50      1.59 o 
   0  -7   9        0.54        1.25      1.46 o 
   1  -7   9       25.47       27.39      2.19 o 
   2  -7   9        5.82        5.77      2.17 o 
   3  -7   9       31.89       32.26      2.38 o 
   4  -7   9        2.42        3.21      1.16 o 
   5  -7   9        0.40        2.16      1.67 o 
   6  -7   9        9.37        5.79      2.01 o 
   7  -7   9        2.08        4.57      2.71 o 
  -6  -6   9       48.73       56.22      5.11 o 
  -5  -6   9       10.00        8.11      1.82 o 
  -4  -6   9       39.81       38.60      3.33 o 
  -3  -6   9        2.08        2.20      2.06 o 
  -2  -6   9      253.21      251.91      7.49 o 
  -1  -6   9        3.05        1.01      2.15 o 
   0  -6   9       41.92       36.41      6.16 o 
   1  -6   9       72.08       71.79      2.91 o 
   2  -6   9       22.72       24.51      3.17 o 
   3  -6   9        4.66        1.74      0.89 o 
   4  -6   9        4.49        1.84      1.36 o 
   5  -6   9        0.02        2.39      2.64 o 
   6  -6   9        0.79        2.05      1.86 o 
   7  -6   9        7.45       11.02      3.03 o 
  -6  -5   9       77.03       81.72      5.19 o 
  -5  -5   9        2.44        5.56      1.96 o 
  -4  -5   9        7.55       10.44      2.26 o 
  -3  -5   9     1306.59     1361.12     33.95 o 
  -2  -5   9        8.44        6.17      2.49 o 
  -1  -5   9      115.35      120.43      3.85 o 
   0  -5   9       18.77       18.17      0.92 o 
   1  -5   9      259.59      259.44      4.93 o 
   2  -5   9       44.25       41.58      3.65 o 
   3  -5   9      255.23      249.78      5.44 o 
   4  -5   9       19.68       15.14      1.75 o 
   5  -5   9        5.37        5.65      1.82 o 
   6  -5   9        0.10        3.27      2.28 o 
   7  -5   9        3.53        5.45      2.43 o 
  -7  -4   9        0.66        3.07      2.69 o 
  -6  -4   9        6.67        6.78      3.97 o 
  -5  -4   9       25.58       30.01      2.42 o 
  -4  -4   9        1.09        1.20      1.32 o 
  -3  -4   9      661.23      655.74     11.83 o 
  -2  -4   9       78.74       66.43      2.98 o 
  -1  -4   9       39.89       37.14      3.24 o 
   0  -4   9       55.33       45.50      3.51 o 
   1  -4   9        7.11        9.47      2.86 o 
   2  -4   9      109.21      105.49      3.47 o 
   3  -4   9      211.05      194.27      7.76 o 
   4  -4   9        0.05        3.19      1.12 o 
   5  -4   9        6.11        9.08      2.59 o 
   6  -4   9       78.84       84.72      5.33 o 
   7  -4   9       83.64       71.09     10.61 o 
  -7  -3   9        0.76        1.25      2.90 o 
  -6  -3   9        0.09        0.47      1.33 o 
  -5  -3   9       64.40       61.72      3.09 o 
  -4  -3   9        5.01        3.71      1.21 o 
  -3  -3   9      149.63      120.35      2.18 o 
  -2  -3   9      265.08      249.18      2.88 o 
  -1  -3   9       19.80       17.72      1.42 o 
   0  -3   9      761.28      793.86     10.22 o 
   1  -3   9       35.80       35.16      4.80 o 
   2  -3   9        1.72        2.44      1.70 o 
   3  -3   9      185.25      189.94      9.41 o 
   4  -3   9        2.23        1.27      1.13 o 
   6  -3   9      151.72      154.62      6.32 o 
   7  -3   9       34.82       17.83      8.39 o 
  -7  -2   9       29.46       27.63      3.99 o 
  -6  -2   9       97.59       96.60      4.98 o 
  -5  -2   9       27.22       26.94      2.07 o 
  -4  -2   9       63.97       61.55      1.96 o 
  -3  -2   9       32.12       33.87      2.65 o 
  -2  -2   9       51.11       48.51      3.16 o 
  -1  -2   9        8.25        6.87      1.36 o 
   0  -2   9        1.69        2.45      2.10 o 
   1  -2   9       23.61       25.53      4.40 o 
   2  -2   9       75.28       76.24      3.02 o 
   3  -2   9       55.38       60.39      2.67 o 
   4  -2   9        1.33        2.38      1.07 o 
   5  -2   9        0.46        1.61      1.24 o 
   6  -2   9       11.99        5.12      2.44 o 
   7  -2   9       15.23       14.06      7.21 o 
  -8  -1   9        0.01        0.93      2.28 o 
  -7  -1   9      262.68      299.41      8.93 o 
  -6  -1   9       15.21       20.22      2.72 o 
  -5  -1   9        6.17        6.52      2.15 o 
  -4  -1   9        3.65        5.79      1.11 o 
  -3  -1   9       28.05       24.77      2.22 o 
  -2  -1   9        7.94        9.60      1.41 o 
  -1  -1   9       22.39       21.32      1.81 o 
   0  -1   9      168.10      152.54      3.82 o 
   1  -1   9        7.86        9.97      2.04 o 
   2  -1   9       23.29       26.10      2.46 o 
   3  -1   9       33.31       29.83      2.35 o 
   4  -1   9       19.04       21.82      1.89 o 
   5  -1   9       17.03       11.85      4.60 o 
   6  -1   9       30.82       17.10      8.50 o 
   7  -1   9       29.58       15.24      8.67 o 
  -8   0   9        2.11        2.12      1.45 o 
  -7   0   9       84.56       99.28      3.72 o 
  -6   0   9        0.70        0.19      1.03 o 
  -5   0   9        3.54        4.96      1.09 o 
  -4   0   9        3.78        0.97      1.09 o 
  -3   0   9       16.80       17.44      1.69 o 
  -2   0   9        9.32        6.52      1.40 o 
  -1   0   9        7.56        6.21      1.31 o 
   0   0   9      320.97      313.39     16.10 o 
   1   0   9       10.69       12.58      2.14 o 
   2   0   9       31.19       27.82      2.74 o 
   3   0   9       98.10       97.76      4.32 o 
   4   0   9        0.07        0.40      1.18 o 
   5   0   9       39.65       41.53      7.38 o 
   6   0   9        0.44        3.44      1.89 o 
  -8   1   9       21.11       18.69      2.86 o 
  -7   1   9       19.43       23.17      2.17 o 
  -6   1   9        2.92        2.22      1.13 o 
  -5   1   9        9.88        6.84      1.31 o 
  -4   1   9      101.29       69.47      2.18 o 
  -3   1   9        0.00        0.62      1.13 o 
  -2   1   9        0.18        1.30      1.35 o 
  -1   1   9       16.97       18.63      1.90 o 
   0   1   9      243.24      228.43     12.65 o 
   1   1   9      239.83      222.24      4.42 o 
   2   1   9        1.82        2.81      1.54 o 
   3   1   9        6.01        7.60      3.86 o 
   4   1   9       17.45       13.87      2.40 o 
   5   1   9        4.76        5.44      1.50 o 
   6   1   9       11.38        5.89      3.60 o 
  -8   2   9        0.02        1.06      1.33 o 
  -7   2   9        0.81        1.78      2.88 o 
  -6   2   9        6.18        5.09      1.47 o 
  -5   2   9       11.46        9.36      2.46 o 
  -4   2   9        0.65        1.01      1.12 o 
  -3   2   9       63.38       58.10      2.21 o 
  -2   2   9       10.67       10.11      1.80 o 
  -1   2   9      992.83     1005.74      8.96 o 
   0   2   9        7.13        9.23      3.07 o 
   1   2   9       10.24       10.04      1.75 o 
   2   2   9        0.05        1.92      1.65 o 
   3   2   9       84.46       72.28      3.30 o 
   4   2   9        9.09       10.62      2.34 o 
   5   2   9       67.93       70.59      3.66 o 
   6   2   9        1.16        1.00      2.59 o 
  -8   3   9       15.77       24.32      3.07 o 
  -7   3   9       21.17       24.06      3.29 o 
  -6   3   9        3.30        8.57      2.29 o 
  -5   3   9       29.89       25.80      3.39 o 
  -4   3   9      133.64      122.36      3.15 o 
  -3   3   9       41.29       37.46      2.01 o 
  -2   3   9      202.98      191.59      3.48 o 
  -1   3   9      638.88      635.28      5.71 o 
   0   3   9       13.82       10.62      2.18 o 
   1   3   9       39.64       40.18      2.83 o 
   2   3   9      117.40       96.15      3.46 o 
   3   3   9        1.39        2.95      1.48 o 
   4   3   9       29.89       26.24      3.33 o 
   5   3   9        6.53        5.35      1.56 o 
  -8   4   9        3.36        3.71      2.64 o 
  -7   4   9        5.48        8.60      1.77 o 
  -6   4   9        5.66        4.61      1.10 o 
  -5   4   9       35.90       34.78      1.89 o 
  -4   4   9        3.91        4.33      2.26 o 
  -3   4   9        2.60        2.00      1.49 o 
  -2   4   9       11.99       13.97      1.58 o 
  -1   4   9       96.15       96.79      3.11 o 
   0   4   9        5.61        8.32      2.47 o 
   1   4   9       76.98       73.37      3.09 o 
   2   4   9       86.73       73.80      3.51 o 
   3   4   9        0.46        2.32      1.87 o 
   4   4   9        0.64       -0.68      1.57 o 
   5   4   9       32.35       26.26      2.71 o 
  -8   5   9       61.77       80.83      4.91 o 
  -7   5   9        5.14        6.39      2.00 o 
  -6   5   9       11.40       13.34      2.56 o 
  -5   5   9        9.72       10.20      2.58 o 
  -4   5   9      125.91      127.09      3.20 o 
  -3   5   9       44.61       43.62      2.05 o 
  -2   5   9      209.10      209.07      3.84 o 
  -1   5   9        0.17        1.22      1.46 o 
   0   5   9      152.95      156.70      9.53 o 
   1   5   9       90.49       85.99      6.49 o 
   2   5   9      121.74      113.94      6.88 o 
   3   5   9       25.47       27.30      2.27 o 
   4   5   9        1.32        1.71      1.26 o 
  -7   6   9        8.07        8.51      2.71 o 
  -6   6   9        1.12        1.81      1.05 o 
  -5   6   9        1.41        3.66      1.16 o 
  -4   6   9        1.36        4.57      2.12 o 
  -3   6   9      156.95      150.33      3.18 o 
  -2   6   9       35.00       40.67      2.15 o 
  -1   6   9      116.99      118.40      3.40 o 
   0   6   9        1.63        4.49      1.69 o 
   1   6   9       26.77       24.99      2.28 o 
   2   6   9       10.93        7.97      3.18 o 
   3   6   9        6.03        5.28      2.14 o 
   4   6   9        0.01       -0.12      1.51 o 
  -7   7   9       84.03      110.65      5.66 o 
  -6   7   9        1.23        2.18      1.58 o 
  -5   7   9       36.39       40.06      2.65 o 
  -4   7   9       67.00       73.31      2.65 o 
  -3   7   9       27.72       25.44      1.90 o 
  -2   7   9      143.29      144.16     10.40 o 
  -1   7   9       22.99       24.42      2.10 o 
   0   7   9        4.31        4.30      1.73 o 
   1   7   9       18.72       15.24      2.19 o 
   2   7   9        9.57       10.56      1.73 o 
   3   7   9       15.26       13.42      4.09 o 
  -6   8   9        7.18        5.87      1.55 o 
  -5   8   9       80.02       88.79      3.52 o 
  -4   8   9        7.76       12.10      3.39 o 
  -3   8   9       37.64       36.62      2.77 o 
  -2   8   9      111.86      123.34      4.47 o 
  -1   8   9        4.89        6.75      2.21 o 
   0   8   9       19.49       21.38      1.84 o 
   1   8   9       12.13       12.09      1.84 o 
   2   8   9      124.86      133.65      6.33 o 
  -5   9   9       70.57       69.75      8.51 o 
  -4   9   9        5.86        1.95      2.35 o 
  -3   9   9        4.97        5.39      3.80 o 
  -2   9   9       64.96       73.78      6.62 o 
  -1   9   9        9.32       15.85      3.51 o 
   0   9   9       58.89       50.15      3.14 o 
  -4  10   9        0.98        2.48      1.66 o 
  -3  10   9       63.89       68.58      6.40 o 
  -2  10   9      226.99      251.76      6.16 o 
  -1  10   9        0.21        1.57      2.67 o 
   0 -13  10       26.03       33.32      5.27 o 
   1 -13  10       44.53       41.88      5.19 o 
   2 -13  10       17.95       21.45      3.60 o 
   3 -13  10       11.71       16.46      3.49 o 
  -2 -12  10       21.46       17.98      2.60 o 
  -1 -12  10        0.01        0.87      1.30 o 
   0 -12  10        0.03        4.19      2.54 o 
   1 -12  10        0.01        1.22      2.62 o 
   2 -12  10        0.79        1.50      3.02 o 
   3 -12  10       59.24       57.86      4.38 o 
   4 -12  10       46.10       36.68      3.83 o 
  -3 -11  10        1.53        2.39      1.54 o 
  -2 -11  10       37.29       38.62      2.77 o 
  -1 -11  10        3.92        4.54      1.77 o 
   0 -11  10       11.98        7.73      1.84 o 
   1 -11  10       81.96       90.16      3.77 o 
   2 -11  10        0.80        1.62      1.35 o 
   3 -11  10        4.55        3.00      2.05 o 
   4 -11  10        1.73        4.60      2.66 o 
  -4 -10  10        8.81       12.85      3.05 o 
  -3 -10  10        5.83        4.22      1.68 o 
  -2 -10  10        0.37        0.41      1.60 o 
  -1 -10  10        7.97        7.02      2.35 o 
   0 -10  10        0.36        3.36      3.07 o 
   1 -10  10        4.51        4.10      1.79 o 
   2 -10  10       10.52       10.57      2.35 o 
   3 -10  10       26.50       29.00      2.23 o 
   4 -10  10       19.21       22.80      1.98 o 
   5 -10  10       52.11       41.52      3.12 o 
  -4  -9  10        0.20        2.54      1.92 o 
  -3  -9  10        0.21        2.43      2.10 o 
  -2  -9  10        4.65        4.18      1.85 o 
  -1  -9  10        6.13        1.89      1.72 o 
   0  -9  10        3.29        2.35      1.95 o 
   1  -9  10        4.10        1.68      1.75 o 
   2  -9  10        2.37        5.20      4.10 o 
   3  -9  10        2.49        2.57      1.27 o 
   4  -9  10        0.17        0.34      1.27 o 
   5  -9  10       44.09       50.31      4.11 o 
   6  -9  10        8.66        5.45      1.64 o 
  -5  -8  10       11.28       10.96      2.46 o 
  -4  -8  10        5.82        5.38      1.90 o 
  -3  -8  10        0.05        2.23      1.80 o 
  -2  -8  10       36.13       30.89      2.91 o 
  -1  -8  10       71.38       69.06      3.53 o 
   0  -8  10        1.54        2.73      1.86 o 
   1  -8  10       37.21       43.17      4.24 o 
   2  -8  10       16.12       21.22      2.34 o 
   3  -8  10       40.71       38.80      2.31 o 
   4  -8  10        0.85        1.38      1.42 o 
   5  -8  10        2.11        2.44      1.50 o 
   6  -8  10        2.32        1.54      1.63 o 
  -6  -7  10        0.00        1.63      3.36 o 
  -5  -7  10        0.12        1.77      1.61 o 
  -4  -7  10        0.50        3.47      2.49 o 
  -3  -7  10      120.16      112.66      5.96 o 
  -2  -7  10      131.22      134.56      5.23 o 
  -1  -7  10        6.95        8.63      2.35 o 
   0  -7  10        5.63        6.37      1.74 o 
   1  -7  10        2.16        2.47      1.49 o 
   2  -7  10        1.69        3.94      2.16 o 
   3  -7  10       35.85       37.43      3.12 o 
   4  -7  10        4.92        3.31      1.51 o 
   5  -7  10        0.20        2.17      1.11 o 
   6  -7  10        3.06        3.52      1.78 o 
   7  -7  10        5.94        2.04      1.55 o 
  -6  -6  10       42.41       53.26      5.55 o 
  -5  -6  10       24.87       25.11      7.08 o 
  -4  -6  10       35.97       34.99      2.96 o 
  -3  -6  10      314.00      328.59     11.96 o 
  -2  -6  10       61.22       58.50      4.05 o 
  -1  -6  10        4.59        5.46      2.16 o 
   0  -6  10      264.41      266.09      7.28 o 
   1  -6  10       76.35       71.57      3.90 o 
   2  -6  10       35.12       40.09      6.25 o 
   3  -6  10        0.32        0.87      1.38 o 
   4  -6  10        2.05        1.67      1.34 o 
   5  -6  10        1.56        1.98      1.05 o 
   6  -6  10        2.83        3.74      2.60 o 
   7  -6  10        8.01        9.68      2.94 o 
  -6  -5  10        1.58        3.13      2.81 o 
  -5  -5  10       20.47       25.53      3.69 o 
  -4  -5  10       40.92       38.62      2.91 o 
  -3  -5  10       39.81       37.66      3.67 o 
  -2  -5  10      173.91      161.46      7.81 o 
  -1  -5  10      103.86      113.77      3.94 o 
   0  -5  10        2.80        6.75      2.35 o 
   1  -5  10      147.26      152.52      4.58 o 
   2  -5  10        5.28        9.03      2.20 o 
   3  -5  10        0.86        1.69      1.28 o 
   4  -5  10      175.77      160.20      3.86 o 
   5  -5  10        5.32        4.62      1.18 o 
   6  -5  10        1.94        2.17      2.28 o 
   7  -5  10        1.31        1.69      2.19 o 
  -7  -4  10       27.00       20.61      3.19 o 
  -6  -4  10       47.01       41.19      3.23 o 
  -5  -4  10        6.53        4.13      1.39 o 
  -4  -4  10        0.35        1.70      1.83 o 
  -3  -4  10        4.43        6.33      2.84 o 
  -2  -4  10       68.37       64.71      6.10 o 
  -1  -4  10        1.14        1.99      0.68 o 
   0  -4  10      296.87      303.07      3.37 o 
   1  -4  10      135.46      139.85      4.69 o 
   2  -4  10        2.24        4.15      1.72 o 
   3  -4  10       25.35       23.87      2.11 o 
   4  -4  10        9.25       11.83      1.90 o 
   6  -4  10        4.61        6.67      3.43 o 
   7  -4  10       84.11       89.72      5.59 o 
  -7  -3  10        8.04       12.26      4.00 o 
  -6  -3  10        9.38       14.66      1.96 o 
  -5  -3  10       16.66       14.65      4.50 o 
  -4  -3  10       40.03       33.74      3.49 o 
  -3  -3  10      113.88      112.24      6.19 o 
  -2  -3  10        0.38        0.24      0.66 o 
  -1  -3  10      356.28      349.64      8.47 o 
   0  -3  10      209.65      195.46      3.02 o 
   1  -3  10       20.42       18.60      3.18 o 
   2  -3  10        6.31        9.52      2.78 o 
   3  -3  10      143.75      142.91      3.85 o 
   4  -3  10       17.07       17.33      1.86 o 
   5  -3  10        4.93        3.16      1.18 o 
   6  -3  10        9.34        8.60      2.18 o 
  -6  -2  10       97.93       97.72      3.44 o 
  -5  -2  10        0.17        1.62      0.93 o 
  -4  -2  10       26.52       25.05      4.37 o 
  -3  -2  10       60.39       44.19      3.69 o 
  -2  -2  10      204.51      211.20      5.28 o 
  -1  -2  10        9.57       10.33      1.28 o 
   0  -2  10      172.92      167.31      8.19 o 
   1  -2  10       63.47       65.09      3.07 o 
   2  -2  10       36.95       35.30      2.50 o 
   3  -2  10       65.26       68.83      2.93 o 
   4  -2  10       53.79       49.13      5.96 o 
   5  -2  10        0.38        2.93      1.17 o 
   6  -2  10        6.69        6.45      2.10 o 
  -7  -1  10        1.53        3.19      3.92 o 
  -6  -1  10       72.81       74.21      3.39 o 
  -5  -1  10        3.00        4.16      1.09 o 
  -4  -1  10       16.34       18.39      1.73 o 
  -3  -1  10       28.31       29.15      1.63 o 
  -2  -1  10        1.89        6.16      1.39 o 
  -1  -1  10       63.34       62.91      2.13 o 
   0  -1  10       68.53       62.10      2.78 o 
   1  -1  10       40.29       39.30      2.56 o 
   2  -1  10        9.21       10.02      1.93 o 
   3  -1  10       50.52       48.06      2.46 o 
   4  -1  10       50.70       46.12      2.39 o 
   5  -1  10        2.55        3.17      1.20 o 
  -7   0  10      307.02      358.05      7.55 o 
  -6   0  10        0.12        0.97      0.91 o 
  -5   0  10        0.02        0.85      1.00 o 
  -4   0  10       23.56       33.65      3.07 o 
  -3   0  10       27.34       16.05      1.46 o 
  -2   0  10        0.65        1.85      1.19 o 
  -1   0  10       32.91       32.39      2.04 o 
   0   0  10       94.46       90.98      5.62 o 
   1   0  10        4.56        5.32      2.14 o 
   2   0  10      103.12       99.18      4.36 o 
   3   0  10       42.89       43.32      2.80 o 
   4   0  10       48.47       47.05      2.48 o 
   5   0  10        0.09        1.71      0.96 o 
   6   0  10        0.84        0.62      1.57 o 
  -7   1  10        0.00        1.99      2.48 o 
  -6   1  10       34.28       37.30      1.78 o 
  -5   1  10       34.99       34.39      1.92 o 
  -4   1  10      232.49      201.65      3.61 o 
  -3   1  10      113.67      107.27      3.22 o 
  -2   1  10        0.85        2.75      1.99 o 
  -1   1  10      330.14      313.37      6.26 o 
   0   1  10      585.23      565.31     38.17 o 
   1   1  10       34.75       29.56      2.33 o 
   2   1  10       30.92       28.72      2.45 o 
   3   1  10      307.21      307.47      5.52 o 
   4   1  10       43.19       51.04      6.05 o 
   5   1  10       10.44       10.60      2.14 o 
  -7   2  10        4.69        6.85      2.00 o 
  -6   2  10       54.74       47.59      2.02 o 
  -5   2  10        7.35        5.09      1.40 o 
  -4   2  10       29.07       22.06      1.73 o 
  -3   2  10       67.91       59.93      2.22 o 
  -2   2  10        0.39        2.21      1.56 o 
  -1   2  10        6.85        5.60      1.72 o 
   0   2  10      342.81      324.62     19.48 o 
   1   2  10       91.58       85.53      4.44 o 
   2   2  10       12.16       15.03      2.22 o 
   3   2  10        0.32        0.75      1.39 o 
   4   2  10       10.25       10.69      1.80 o 
   5   2  10        5.96        6.28      1.44 o 
  -7   3  10        4.14        3.84      1.42 o 
  -6   3  10        6.74        4.56      1.23 o 
  -5   3  10        7.16        4.83      1.36 o 
  -4   3  10        0.05        1.53      1.16 o 
  -3   3  10        0.22        1.20      1.38 o 
  -2   3  10        0.05        2.35      1.44 o 
  -1   3  10      200.56      192.12      5.54 o 
   0   3  10        3.73       13.34      4.69 o 
   1   3  10        6.66        8.61      1.72 o 
   2   3  10      138.02      125.14      3.86 o 
   3   3  10      115.65      108.39      9.28 o 
   4   3  10        3.59        2.79      1.45 o 
   5   3  10       14.50       15.18      6.82 o 
  -7   4  10       15.88       19.92      2.89 o 
  -6   4  10        0.03        1.90      1.36 o 
  -5   4  10        8.90       13.37      1.97 o 
  -4   4  10       10.69       11.58      1.58 o 
  -3   4  10       46.34       47.04      2.89 o 
  -2   4  10       55.40       53.50      2.50 o 
  -1   4  10       29.81       29.83      2.15 o 
   0   4  10       19.87       17.18      4.43 o 
   1   4  10       37.18       34.84      3.40 o 
   2   4  10        2.32        5.52      2.27 o 
   3   4  10       20.20       17.57      3.76 o 
   4   4  10        0.11        3.82      1.88 o 
  -7   5  10       12.28       14.92      2.94 o 
  -6   5  10        0.14        1.08      1.12 o 
  -5   5  10        0.11        1.79      1.08 o 
  -4   5  10        0.74        1.95      1.48 o 
  -3   5  10        0.01        2.42      1.57 o 
  -2   5  10       26.36       25.10      2.12 o 
  -1   5  10        0.48        1.89      1.50 o 
   0   5  10       44.32       50.00      3.07 o 
   1   5  10       12.36       10.67      1.98 o 
   2   5  10       49.97       53.63      3.27 o 
   3   5  10        8.34        9.31      1.98 o 
   4   5  10        6.32        4.95      2.43 o 
  -7   6  10       27.70       30.12      3.57 o 
  -6   6  10        8.13        6.71      2.06 o 
  -5   6  10       65.48       68.33      3.73 o 
  -4   6  10      181.82      189.67     11.26 o 
  -3   6  10       29.23       31.20      2.18 o 
  -2   6  10        0.20        2.38      1.33 o 
  -1   6  10       20.78       19.41      1.81 o 
   0   6  10       44.66       50.35      2.53 o 
   1   6  10        6.16        4.47      1.59 o 
   2   6  10       42.44       37.06      4.77 o 
   3   6  10        7.88       11.29      2.08 o 
  -6   7  10       15.16       16.44      2.22 o 
  -5   7  10      150.85      165.68      4.48 o 
  -4   7  10       46.01       48.52      2.95 o 
  -3   7  10        0.10        2.91      1.26 o 
  -2   7  10       11.41       13.99      2.04 o 
  -1   7  10       52.04       58.97      3.32 o 
   0   7  10      179.83      190.07      4.25 o 
   1   7  10        1.38        2.90      1.42 o 
   2   7  10        0.07        3.97      1.59 o 
  -5   8  10        0.12        2.04      1.55 o 
  -4   8  10        9.38       10.99      2.26 o 
  -3   8  10        0.81        2.14      2.59 o 
  -2   8  10       42.91       44.58      6.34 o 
  -1   8  10        2.38        7.79      2.15 o 
   0   8  10        0.74        3.39      1.23 o 
   1   8  10       19.64       22.62      3.31 o 
  -4   9  10        9.19       10.09      4.40 o 
  -3   9  10        7.40        7.44      2.31 o 
  -2   9  10       89.94       99.50      9.16 o 
  -1   9  10        0.06        2.78      1.84 o 
  -1 -12  11       14.09       22.31      4.01 o 
   0 -12  11        4.33        7.66      3.28 o 
   1 -12  11       23.56       18.69      3.28 o 
   2 -12  11       41.11       54.48      4.50 o 
   3 -12  11       18.82       14.41      2.72 o 
  -2 -11  11        0.07        3.28      1.91 o 
  -1 -11  11        0.19        1.57      1.89 o 
   0 -11  11        0.72        4.19      1.93 o 
   1 -11  11       12.19       12.98      2.56 o 
   2 -11  11        0.04        2.08      1.39 o 
   3 -11  11        6.72       13.23      2.98 o 
   4 -11  11        0.59        2.83      1.98 o 
  -3 -10  11       23.64       28.83      3.76 o 
  -2 -10  11        0.00        2.31      1.86 o 
  -1 -10  11       19.24       16.94      2.50 o 
   0 -10  11        6.20        3.65      1.67 o 
   1 -10  11        2.32        0.08      1.80 o 
   2 -10  11       24.46       30.92      2.65 o 
   3 -10  11        0.56        1.12      1.39 o 
   4 -10  11       15.62       16.19      2.49 o 
  -4  -9  11       37.89       42.78      2.96 o 
  -3  -9  11        6.39        9.37      2.12 o 
  -2  -9  11       25.23       31.67      2.60 o 
  -1  -9  11        1.18        1.66      1.78 o 
   0  -9  11        6.06        5.25      3.48 o 
   1  -9  11       13.71       18.53      3.25 o 
   2  -9  11      121.36      134.62      4.91 o 
   3  -9  11        5.37        9.37      1.97 o 
   4  -9  11       17.17       14.41      1.88 o 
   5  -9  11       12.36       13.95      2.66 o 
  -5  -8  11       12.66       13.83      4.40 o 
  -4  -8  11        0.16        0.75      1.88 o 
  -3  -8  11       44.94       41.68      3.11 o 
  -2  -8  11       37.84       42.14      3.11 o 
  -1  -8  11      116.13      112.40      5.82 o 
   0  -8  11        9.03       12.17      2.04 o 
   1  -8  11       30.22       28.22      3.71 o 
   2  -8  11        1.78        1.76      1.69 o 
   3  -8  11       13.16       17.28      4.32 o 
   4  -8  11        2.73        3.29      1.31 o 
   5  -8  11        0.96        2.02      1.04 o 
   6  -8  11       12.64       11.24      2.76 o 
  -5  -7  11       97.46      110.09      4.24 o 
  -4  -7  11        0.85        3.85      2.38 o 
  -3  -7  11       21.19       29.27      2.93 o 
  -2  -7  11      228.07      232.60      5.28 o 
  -1  -7  11        1.56        2.78      1.62 o 
   0  -7  11        0.27        1.76      1.33 o 
   1  -7  11       12.60       19.01      3.45 o 
   2  -7  11       19.06       22.86      4.66 o 
   3  -7  11        5.85        6.07      1.58 o 
   4  -7  11      124.50      125.34      3.76 o 
   5  -7  11        5.08        6.18      1.31 o 
   6  -7  11        0.75        1.25      1.88 o 
  -5  -6  11        9.20       11.10      2.27 o 
  -4  -6  11       65.31       70.27      3.31 o 
  -3  -6  11       92.09       98.03      3.83 o 
  -2  -6  11      132.26      127.85      8.96 o 
  -1  -6  11        1.92        1.96      2.77 o 
   0  -6  11        4.66        7.23      2.61 o 
   1  -6  11       12.90       11.55      2.99 o 
   2  -6  11        2.15        1.68      1.14 o 
   3  -6  11        8.64        7.79      3.33 o 
   4  -6  11       51.07       46.20      2.55 o 
   5  -6  11       28.07       30.08      1.93 o 
   6  -6  11        8.28        6.81      2.07 o 
  -6  -5  11        0.04        2.08      2.81 o 
  -5  -5  11       11.46        9.89      3.03 o 
  -4  -5  11        9.45       12.01      3.45 o 
  -3  -5  11        0.39        0.64      1.47 o 
  -2  -5  11        1.98        2.68      1.33 o 
  -1  -5  11       35.70       29.71      2.68 o 
   0  -5  11       10.30       11.02      3.02 o 
   1  -5  11       41.67       36.17      2.26 o 
   2  -5  11        0.43        1.74      1.46 o 
   3  -5  11        6.56        7.08      1.50 o 
   4  -5  11       19.79       19.34      4.16 o 
   5  -5  11        1.89        1.32      0.90 o 
   6  -5  11        8.18        8.88      3.07 o 
  -6  -4  11       20.68       18.27      2.00 o 
  -5  -4  11       15.60       12.68      3.76 o 
  -4  -4  11       20.69       24.85      6.57 o 
  -3  -4  11       34.98       29.09      2.69 o 
  -2  -4  11       87.16       77.02      6.10 o 
  -1  -4  11       73.48       81.34      3.47 o 
   0  -4  11        0.27        0.84      0.91 o 
   1  -4  11       77.44       76.90      3.34 o 
   2  -4  11        0.12        0.43      1.38 o 
   3  -4  11       35.47       38.68      2.55 o 
   4  -4  11       61.92       54.14      5.58 o 
   5  -4  11        0.24        1.06      0.93 o 
   6  -4  11        0.19       -0.89      2.21 o 
  -6  -3  11      127.20      136.66      4.10 o 
  -5  -3  11       16.66       13.32      2.68 o 
  -4  -3  11        2.69        2.72      2.29 o 
  -3  -3  11       15.73       16.49      3.33 o 
  -2  -3  11      100.10      102.79      3.81 o 
  -1  -3  11       23.78       22.76      1.53 o 
   0  -3  11      107.68      112.13      2.94 o 
   1  -3  11        1.31        2.54      1.44 o 
   2  -3  11        7.14        8.11      2.22 o 
   3  -3  11       18.07       16.93      1.96 o 
   4  -3  11        9.88        9.08      2.09 o 
   5  -3  11        0.30        1.33      1.26 o 
   6  -3  11        4.49        6.75      3.30 o 
  -6  -2  11      266.24      296.61     10.70 o 
  -5  -2  11       25.79       31.27      2.55 o 
  -4  -2  11       27.73       29.32      2.56 o 
  -3  -2  11        2.35        2.38      1.11 o 
  -2  -2  11      132.07      124.44      4.49 o 
  -1  -2  11        7.16       10.53      1.25 o 
   0  -2  11        2.57        2.11      1.09 o 
   1  -2  11        5.00        4.15      2.93 o 
   2  -2  11       27.30       28.60      2.52 o 
   3  -2  11       25.54       19.46      2.72 o 
   4  -2  11        3.03        2.97      1.60 o 
   5  -2  11        3.40        4.26      1.34 o 
   6  -2  11       62.98       67.61      5.22 o 
  -7  -1  11        2.24        2.60      2.39 o 
  -6  -1  11       49.62       49.03      4.49 o 
  -5  -1  11       41.60       41.67      1.96 o 
  -4  -1  11       21.90       22.45      1.51 o 
  -3  -1  11       10.03        3.00      0.90 o 
  -2  -1  11        8.18        9.70      1.31 o 
  -1  -1  11       14.21       12.71      1.29 o 
   0  -1  11        1.22        2.19      1.45 o 
   1  -1  11      350.19      368.48      9.31 o 
   2  -1  11       79.29       72.86      3.36 o 
   3  -1  11        0.13        1.73      1.32 o 
   4  -1  11       47.34       47.75      5.76 o 
   5  -1  11        6.19        8.27      3.57 o 
  -7   0  11       91.51       87.25      5.26 o 
  -6   0  11       35.51       40.52      2.17 o 
  -5   0  11        0.03        2.56      1.34 o 
  -4   0  11       71.15       67.70      2.43 o 
  -3   0  11        0.77        1.18      1.51 o 
  -2   0  11        2.44        1.92      1.20 o 
  -1   0  11       68.19       69.64      2.38 o 
   0   0  11      476.28      443.59     23.78 o 
   1   0  11        1.90        1.34      2.00 o 
   2   0  11        0.34        1.35      1.56 o 
   3   0  11       43.34       41.16      3.65 o 
   4   0  11       30.13       29.21      3.37 o 
   5   0  11        1.68        4.73      1.45 o 
  -7   1  11       47.90       50.17      2.76 o 
  -6   1  11       19.34       23.78      1.72 o 
  -5   1  11        1.48        3.08      1.32 o 
  -4   1  11       12.20        9.73      1.40 o 
  -3   1  11       22.20       16.46      1.54 o 
  -2   1  11        0.14        1.74      1.33 o 
  -1   1  11      121.94      133.14      3.74 o 
   0   1  11      498.93      472.69      8.61 o 
   1   1  11      128.91      123.22      4.07 o 
   2   1  11      128.16      130.23      3.78 o 
   3   1  11        3.04        5.41      3.36 o 
   4   1  11       12.98       10.94      1.77 o 
   5   1  11       14.42       13.63      2.00 o 
  -7   2  11        0.01        0.75      1.31 o 
  -6   2  11       28.92       34.63      2.14 o 
  -5   2  11        0.20        0.45      0.97 o 
  -4   2  11       11.94       12.20      1.60 o 
  -3   2  11        1.00        3.10      1.29 o 
  -2   2  11        2.90        3.07      1.57 o 
  -1   2  11       46.88       47.13      2.26 o 
   0   2  11       18.18       16.40      2.30 o 
   1   2  11        0.19        1.99      2.12 o 
   2   2  11        0.03        1.79      2.07 o 
   3   2  11      164.22      151.45      4.18 o 
   4   2  11       10.83       14.49      1.94 o 
  -7   3  11      174.43      192.83      5.05 o 
  -6   3  11        8.51        9.15      1.64 o 
  -5   3  11       18.12       20.12      1.75 o 
  -4   3  11       65.00       61.09      2.40 o 
  -3   3  11       71.11       67.44      3.40 o 
  -2   3  11      157.26      162.15      5.91 o 
  -1   3  11       75.34       72.68      2.63 o 
   0   3  11        0.35       -0.38      1.46 o 
   1   3  11       30.16       30.09      2.71 o 
   2   3  11       73.68       73.69      3.53 o 
   3   3  11       80.28       81.47      3.51 o 
   4   3  11       12.11       11.34      2.05 o 
  -7   4  11       75.95       70.82      6.84 o 
  -6   4  11        9.67        9.51      1.38 o 
  -5   4  11        7.43        8.01      2.06 o 
  -4   4  11       81.36       90.87      2.73 o 
  -3   4  11       11.05       13.03      2.24 o 
  -2   4  11        1.97        3.33      1.44 o 
  -1   4  11        1.68        3.06      1.30 o 
   0   4  11       65.95       70.78      8.20 o 
   1   4  11       15.23       17.73      3.87 o 
   2   4  11        4.34        4.89      1.93 o 
   3   4  11       47.89       46.31      2.88 o 
  -6   5  11       64.39       66.64      2.43 o 
  -5   5  11        1.96        3.53      1.22 o 
  -4   5  11       38.42       40.73      2.17 o 
  -3   5  11       32.48       33.35      4.54 o 
  -2   5  11       21.99       24.96      3.13 o 
  -1   5  11        3.74        3.75      1.42 o 
   0   5  11       49.69       54.55      2.83 o 
   2   5  11        2.71        4.51      1.50 o 
   3   5  11       51.02       57.48      3.11 o 
  -6   6  11        5.12        7.05      2.02 o 
  -5   6  11       55.74       56.34      4.16 o 
  -4   6  11      164.54      186.22      6.79 o 
  -3   6  11        1.16        2.25      1.78 o 
  -2   6  11        6.69        8.64      1.68 o 
  -1   6  11       15.34       20.30      2.37 o 
   0   6  11       22.77       26.03      3.27 o 
   1   6  11        1.74        0.54      2.04 o 
   2   6  11        8.88        9.58      1.81 o 
  -5   7  11        4.23        3.83      1.59 o 
  -4   7  11       17.80       18.26      2.20 o 
  -3   7  11        2.38        4.84      2.27 o 
  -2   7  11       11.28        9.33      1.63 o 
  -1   7  11       27.50       30.81      2.13 o 
   0   7  11        0.00        5.43      2.30 o 
   1   7  11        0.50        6.31      3.05 o 
  -4   8  11        2.90        3.83      2.16 o 
  -3   8  11       12.00        9.39      2.48 o 
  -2   8  11        0.55        3.84      1.78 o 
  -1   8  11       57.71       60.29      5.37 o 
   1 -12  12        5.51        4.22      2.65 o 
  -1 -11  12        4.86        2.45      1.62 o 
   0 -11  12        1.05        3.67      1.92 o 
   1 -11  12        0.40        5.05      2.42 o 
   2 -11  12        5.92        4.08      1.42 o 
   3 -11  12       33.17       35.20      3.93 o 
  -2 -10  12        2.34        4.73      1.96 o 
  -1 -10  12       43.22       31.36      5.94 o 
   0 -10  12       40.56       41.10      3.14 o 
   1 -10  12       16.05       18.18      2.67 o 
   2 -10  12       18.49       21.87      4.06 o 
   3 -10  12       21.48       22.43      2.82 o 
   4 -10  12        3.61        1.42      1.78 o 
  -3  -9  12        0.21        4.42      1.98 o 
  -2  -9  12      132.26      143.80      4.90 o 
  -1  -9  12       21.10       19.43      5.48 o 
   0  -9  12        3.99        5.03      2.10 o 
   1  -9  12       54.03       53.32      4.14 o 
   2  -9  12        9.69       14.99      3.78 o 
   3  -9  12        2.81        5.50      2.16 o 
   4  -9  12        0.77        2.03      1.34 o 
   5  -9  12       18.40       15.89      2.54 o 
  -4  -8  12       91.71       97.89      7.74 o 
  -3  -8  12       75.36       85.27      4.78 o 
  -2  -8  12      266.61      280.20      6.05 o 
  -1  -8  12       37.23       38.15      3.50 o 
   0  -8  12        0.16        1.27      1.50 o 
   1  -8  12       41.91       39.32      4.29 o 
   2  -8  12      125.06      134.76     12.06 o 
   3  -8  12       29.60       35.73      2.44 o 
   4  -8  12       18.63       17.29      1.96 o 
   5  -8  12       61.06       59.63      4.20 o 
  -5  -7  12       12.52       16.02      3.41 o 
  -4  -7  12        0.55        2.67      1.87 o 
  -3  -7  12        1.68        3.26      2.41 o 
  -2  -7  12       21.88       25.14      2.46 o 
  -1  -7  12       18.61       15.70      3.42 o 
   0  -7  12       15.77       16.82      3.58 o 
   1  -7  12        8.33        9.34      3.61 o 
   2  -7  12        8.43        9.19      2.42 o 
   3  -7  12        0.06        0.62      0.89 o 
   4  -7  12        2.03        1.97      2.01 o 
   5  -7  12       48.99       47.76      4.66 o 
  -5  -6  12        0.41        3.48      3.01 o 
  -4  -6  12        0.59        1.39      2.01 o 
  -3  -6  12        0.00        1.09      1.69 o 
  -2  -6  12       31.70       37.36      4.67 o 
  -1  -6  12       36.48       37.93      4.10 o 
   0  -6  12        9.67       10.80      2.40 o 
   1  -6  12      124.08      135.99      6.43 o 
   2  -6  12       55.23       54.87      7.68 o 
   3  -6  12       12.10       17.10      4.04 o 
   4  -6  12       54.97       55.09      2.75 o 
   5  -6  12        0.33        0.07      1.40 o 
  -5  -5  12        4.77        5.74      2.25 o 
  -4  -5  12       15.36       15.32      3.73 o 
  -3  -5  12        4.87        2.95      1.82 o 
  -2  -5  12       10.51        7.38      2.96 o 
  -1  -5  12       13.56       15.54      2.13 o 
   0  -5  12       55.66       55.88      3.05 o 
   1  -5  12        1.12        4.05      2.77 o 
   2  -5  12        0.10        0.76      1.49 o 
   3  -5  12        0.30        1.93      1.23 o 
   4  -5  12        0.17        3.61      1.63 o 
   5  -5  12        7.20        4.74      2.28 o 
  -6  -4  12       46.37       39.19      3.44 o 
  -5  -4  12       49.23       57.90      7.11 o 
  -4  -4  12        5.60        5.81      2.40 o 
  -3  -4  12        0.97        2.62      1.74 o 
  -2  -4  12        5.43        6.10      2.29 o 
  -1  -4  12       85.16       80.68      3.59 o 
   0  -4  12       14.75       19.93      2.52 o 
   1  -4  12       10.55       11.84      2.85 o 
   2  -4  12        4.47        6.40      2.51 o 
   3  -4  12        0.44        1.37      1.55 o 
   4  -4  12        3.87        4.41      2.22 o 
   5  -4  12        0.01        0.24      0.90 o 
  -6  -3  12       21.89       18.96      2.98 o 
  -5  -3  12       15.71       17.93      3.77 o 
  -4  -3  12       16.21       14.63      2.26 o 
  -3  -3  12       15.06       17.56      2.77 o 
  -2  -3  12        8.36        8.68      2.21 o 
  -1  -3  12        7.60        9.85      1.89 o 
   0  -3  12       85.50       85.27      2.49 o 
   1  -3  12       25.81       28.47      4.04 o 
   2  -3  12       13.62       14.51      2.11 o 
   3  -3  12        0.04        2.72      1.86 o 
   4  -3  12       26.37       25.60      2.22 o 
   5  -3  12       31.09       32.37      4.57 o 
  -6  -2  12       60.34       70.37      4.55 o 
  -5  -2  12       28.08       36.41      2.88 o 
  -4  -2  12        0.25        2.30      1.57 o 
  -3  -2  12        2.68        4.26      1.99 o 
  -2  -2  12       63.48       56.49      3.04 o 
  -1  -2  12       76.20       80.17      3.26 o 
   0  -2  12      141.32      137.44      6.01 o 
   1  -2  12      115.12      120.08      5.73 o 
   2  -2  12        6.22        5.27      4.22 o 
   3  -2  12        0.34        1.19      2.35 o 
   4  -2  12        7.51        8.78      1.67 o 
   5  -2  12        2.62        2.90      2.48 o 
  -6  -1  12       15.89       16.17      2.07 o 
  -5  -1  12        0.77        2.80      2.17 o 
  -4  -1  12       33.76       33.25      2.43 o 
  -3  -1  12       94.23       93.67      4.80 o 
  -2  -1  12        7.92        9.25      1.27 o 
  -1  -1  12        0.01        1.10      1.49 o 
   0  -1  12       34.54       31.50      2.67 o 
   1  -1  12      102.27       93.60      5.97 o 
   2  -1  12       11.12       11.58      2.21 o 
   3  -1  12      119.16      116.96      4.36 o 
   4  -1  12       34.08       29.44      8.50 o 
   5  -1  12        0.20        3.92      2.27 o 
  -6   0  12       40.74       47.56      3.29 o 
  -5   0  12       25.05       28.53      2.49 o 
  -4   0  12        9.83       13.39      2.01 o 
  -3   0  12       40.71       32.13      1.74 o 
  -2   0  12       11.51       12.87      2.10 o 
  -1   0  12       28.69       26.05      1.78 o 
   0   0  12        2.39        3.50      1.40 o 
   1   0  12      111.32      113.77      5.80 o 
   2   0  12        4.66        5.83      2.45 o 
   3   0  12       17.85       16.21      2.42 o 
   4   0  12       13.15       12.30      2.01 o 
  -6   1  12        5.69        8.67      1.76 o 
  -5   1  12        2.01        2.02      1.17 o 
  -4   1  12       28.53       32.51      1.97 o 
  -3   1  12       31.00       30.55      1.98 o 
  -2   1  12        1.23        2.14      1.12 o 
  -1   1  12       32.23       33.42      3.12 o 
   0   1  12       18.39       18.58      2.12 o 
   1   1  12        0.09        4.24      3.19 o 
   2   1  12       40.94       39.11      2.77 o 
   3   1  12        0.35        2.93      1.43 o 
   4   1  12       42.75       45.94      3.35 o 
  -6   2  12       34.48       32.88      2.13 o 
  -5   2  12        0.22        2.44      1.08 o 
  -4   2  12       42.18       51.21      2.75 o 
  -3   2  12       26.48       30.57      3.15 o 
  -2   2  12        0.26        3.85      1.64 o 
  -1   2  12      163.04      160.94      4.81 o 
   0   2  12       39.42       38.34      2.30 o 
   1   2  12       15.67       12.31      3.46 o 
   2   2  12       15.17       18.94      2.25 o 
   3   2  12       80.54       80.65      4.79 o 
   4   2  12       61.75       50.17      4.23 o 
  -6   3  12        4.45        7.22      1.41 o 
  -5   3  12        1.16        4.99      1.52 o 
  -4   3  12        4.05        3.80      1.28 o 
  -3   3  12       13.18       21.47      1.97 o 
  -2   3  12        1.20        0.60      1.21 o 
  -1   3  12       35.82       32.89      2.11 o 
   0   3  12        7.53        5.51      1.50 o 
   1   3  12       18.57       24.99      4.24 o 
   2   3  12        5.12        4.95      1.85 o 
   3   3  12       44.82       44.47      4.39 o 
  -6   4  12       30.12       40.53      4.53 o 
  -5   4  12        0.07        1.52      1.28 o 
  -4   4  12        0.15        2.05      1.32 o 
  -3   4  12      203.69      228.43      4.17 o 
  -2   4  12       41.66       44.03      2.39 o 
  -1   4  12        1.15        2.70      1.37 o 
   0   4  12       17.07       19.65      3.04 o 
   1   4  12       75.40       86.92      5.50 o 
   2   4  12      122.10      115.00      4.20 o 
  -5   5  12        5.90        7.57      1.88 o 
  -4   5  12      299.67      324.14      6.61 o 
  -3   5  12        1.48        2.14      1.39 o 
  -2   5  12        0.25        0.75      1.23 o 
  -1   5  12       12.36       14.85      1.82 o 
   0   5  12       77.63       91.41      3.15 o 
   1   5  12      124.89      129.42      6.08 o 
   2   5  12       19.25       16.78      2.80 o 
  -4   6  12       17.66       19.70      2.34 o 
  -3   6  12        0.67        3.38      1.38 o 
  -2   6  12        1.91        4.14      1.93 o 
  -1   6  12       81.11       95.99      5.52 o 
   0   6  12        1.95        4.53      1.71 o 
  -3   7  12       27.09       27.18      2.68 o 
  -2   7  12       11.42       12.17      2.35 o 
  -1   7  12       25.62       29.26      2.62 o 
  -1 -10  13        7.24        7.24      1.83 o 
   0 -10  13       18.48       15.48      3.50 o 
   1 -10  13        4.69        4.32      1.80 o 
   2 -10  13       10.30        5.33      2.84 o 
   3 -10  13       10.16        8.13      1.59 o 
  -2  -9  13        0.31        1.18      1.74 o 
  -1  -9  13      114.36      117.84      4.33 o 
   0  -9  13        0.01        1.63      1.99 o 
   1  -9  13        1.61        4.10      1.91 o 
   2  -9  13        0.66        2.79      1.57 o 
   3  -9  13        2.32        2.42      1.75 o 
  -3  -8  13        1.05        4.63      3.07 o 
  -2  -8  13       43.87       47.78      3.29 o 
  -1  -8  13        4.49        3.43      1.68 o 
   0  -8  13        7.87       10.43      3.41 o 
   1  -8  13        8.54       16.03      2.42 o 
   2  -8  13        0.01        1.82      1.53 o 
   3  -8  13        3.96        2.32      1.59 o 
   4  -8  13       10.65       12.33      2.88 o 
  -4  -7  13       11.24       15.81      4.88 o 
  -3  -7  13        4.03        5.86      2.62 o 
  -2  -7  13       18.96       22.17      2.64 o 
  -1  -7  13       45.59       43.73      4.21 o 
   0  -7  13       20.34       18.68      3.73 o 
   1  -7  13        4.55        4.95      2.25 o 
   2  -7  13       76.31       76.80      4.88 o 
   3  -7  13        2.10        4.05      2.34 o 
   4  -7  13        0.51        1.09      1.77 o 
  -4  -6  13        0.02        1.68      1.54 o 
  -3  -6  13       59.51       59.35      6.56 o 
  -2  -6  13       12.49       13.95      3.49 o 
  -1  -6  13        0.65        1.64      1.58 o 
   0  -6  13        0.01        0.80      1.61 o 
   1  -6  13        4.58        4.89      2.55 o 
   2  -6  13       11.95       13.56      2.19 o 
   3  -6  13        2.26        3.14      1.44 o 
   4  -6  13       35.32       41.46     11.35 o 
  -5  -5  13      273.66      270.81      8.29 o 
  -4  -5  13      126.32      138.80      9.57 o 
  -3  -5  13        5.55        6.35      2.19 o 
  -2  -5  13       17.79       16.17      2.78 o 
  -1  -5  13        0.03        2.01      1.60 o 
   0  -5  13       20.73       26.97      3.96 o 
   1  -5  13       16.07       21.89      4.61 o 
   2  -5  13        0.27        2.25      3.49 o 
   3  -5  13        0.05        2.01      1.40 o 
   4  -5  13        0.21        3.87      4.10 o 
  -5  -4  13       55.85       62.29      4.09 o 
  -4  -4  13        2.17        3.82      2.20 o 
  -3  -4  13       11.22       11.47      4.04 o 
  -2  -4  13       14.10       12.50      2.11 o 
  -1  -4  13      234.58      255.85      5.52 o 
   0  -4  13        7.23        6.84      2.84 o 
   1  -4  13       94.40      104.16      5.91 o 
   2  -4  13        3.90        6.02      2.96 o 
   3  -4  13       21.32       23.55      2.67 o 
   4  -4  13        0.26        1.41      1.22 o 
  -5  -3  13       34.59       34.61      7.61 o 
  -4  -3  13       10.52        9.24      1.93 o 
  -3  -3  13       41.91       36.82      2.93 o 
  -2  -3  13       20.05       25.89      2.58 o 
  -1  -3  13        5.66       11.63      2.25 o 
   0  -3  13       59.86       59.75      5.17 o 
   1  -3  13       60.06       62.75      5.19 o 
   2  -3  13       59.38       56.85      3.66 o 
   3  -3  13        1.36        2.64      1.53 o 
   4  -3  13        1.13        1.78      1.27 o 
  -5  -2  13        8.91        8.25      1.61 o 
  -4  -2  13        3.06        3.05      1.81 o 
  -3  -2  13       50.13       39.97      2.94 o 
  -2  -2  13       32.24       36.62      2.76 o 
  -1  -2  13       37.38       42.66      2.85 o 
   0  -2  13        3.87        5.16      1.85 o 
   1  -2  13      413.01      427.79     10.52 o 
   2  -2  13        0.31        0.24      1.51 o 
   3  -2  13        6.72       10.11      1.96 o 
   4  -2  13        0.04        0.59      1.32 o 
  -5  -1  13        1.22        0.94      1.48 o 
  -4  -1  13        3.32        3.95      2.12 o 
  -3  -1  13        6.55        5.10      3.25 o 
  -2  -1  13        9.85        7.27      3.43 o 
  -1  -1  13        9.51        9.09      1.47 o 
   0  -1  13       97.26      101.51      5.34 o 
   1  -1  13       64.17       54.77      4.48 o 
   2  -1  13       28.86       26.93      2.57 o 
   3  -1  13       11.22       10.95      1.84 o 
   4  -1  13       18.64       14.71      2.66 o 
  -6   0  13        0.70        0.68      1.18 o 
  -5   0  13        5.32        3.14      2.81 o 
  -4   0  13        0.50        2.44      1.78 o 
  -3   0  13       18.78       19.63      2.71 o 
  -2   0  13        0.03        2.44      1.11 o 
  -1   0  13       17.86       18.71      1.67 o 
   0   0  13        6.14        6.90      1.55 o 
   1   0  13       13.87       11.99      3.78 o 
   2   0  13        1.14        5.33      3.57 o 
   3   0  13        2.98        0.95      1.38 o 
  -5   1  13        0.39        2.27      1.42 o 
  -4   1  13        4.32        4.92      1.18 o 
  -3   1  13       25.03       25.29      1.93 o 
  -2   1  13       20.32       20.55      2.16 o 
  -1   1  13       71.02       72.14      2.53 o 
   0   1  13        8.27        9.39      2.21 o 
   1   1  13        0.62        2.06      2.76 o 
   2   1  13       10.62        9.66      2.57 o 
   3   1  13        0.11        3.92      1.55 o 
  -5   2  13        2.08        3.26      1.39 o 
  -4   2  13        1.66        2.89      1.21 o 
  -3   2  13       40.94       42.41      2.36 o 
  -2   2  13        1.11        0.35      1.20 o 
  -1   2  13        0.01        2.54      1.45 o 
   0   2  13        7.57        7.66      1.51 o 
   1   2  13        1.91        6.93      2.12 o 
   2   2  13        4.94        4.74      2.17 o 
   3   2  13       11.02        7.27      1.67 o 
  -5   3  13        2.57        3.56      1.36 o 
  -4   3  13       22.89       27.89      2.52 o 
  -3   3  13       54.77       55.83      2.52 o 
  -2   3  13       31.90       31.62      2.15 o 
  -1   3  13       20.49       17.21      1.73 o 
   0   3  13        7.67        8.74      1.57 o 
   1   3  13       40.31       37.78      2.87 o 
   2   3  13        0.06        0.55      1.27 o 
  -4   4  13        9.16       12.24      1.69 o 
  -3   4  13       64.22       62.68      3.39 o 
  -2   4  13        5.18        5.10      1.22 o 
  -1   4  13        1.23        3.75      1.41 o 
   0   4  13       16.64       18.38      2.16 o 
   1   4  13        0.23        0.18      1.96 o 
  -4   5  13       99.43       98.45      3.31 o 
  -3   5  13       75.91       82.47      3.70 o 
  -2   5  13        2.34        3.55      1.71 o 
  -1   5  13       15.47       15.84      1.93 o 
   0   5  13       13.33       12.93      1.89 o 
  -1  -9  14       10.11        9.08      3.73 o 
   0  -9  14        3.93        1.22      2.30 o 
   1  -9  14        1.14        2.39      1.70 o 
   2  -9  14        6.05        2.61      1.34 o 
  -2  -8  14        3.42        3.50      1.63 o 
  -1  -8  14        0.06        1.22      1.48 o 
   0  -8  14        0.00        1.26      1.72 o 
   1  -8  14        0.26        2.57      1.63 o 
   2  -8  14        0.40        2.06      1.86 o 
  -3  -7  14       10.88        8.09      2.31 o 
  -2  -7  14        0.06        1.29      1.79 o 
  -1  -7  14        5.59        3.69      1.62 o 
   0  -7  14        0.24        1.33      1.21 o 
   1  -7  14        1.04        1.99      1.66 o 
   2  -7  14        6.32        7.05      1.80 o 
   3  -7  14       10.16        7.43      2.23 o 
  -3  -6  14        3.29        1.78      1.71 o 
  -2  -6  14       12.10       15.94      3.96 o 
  -1  -6  14        0.01        0.57      1.02 o 
   0  -6  14       32.39       32.64      4.54 o 
   1  -6  14        3.15        6.55      2.31 o 
   2  -6  14        1.58        2.17      1.75 o 
   3  -6  14        3.94        4.54      1.45 o 
  -4  -5  14       39.26       33.45      6.99 o 
  -3  -5  14       25.17       32.15      8.21 o 
  -2  -5  14      127.61      137.24      4.47 o 
  -1  -5  14       21.49       22.26      2.42 o 
   0  -5  14        0.27        2.89      2.63 o 
   1  -5  14       70.19       59.55      5.12 o 
   2  -5  14       36.16       36.78      2.90 o 
   3  -5  14       10.54       11.70      2.70 o 
  -4  -4  14        7.44        6.46      2.06 o 
  -3  -4  14        0.46        1.56      1.72 o 
  -2  -4  14       21.55       28.66      2.82 o 
  -1  -4  14        5.53        8.01      2.31 o 
   0  -4  14       79.61       79.53      3.77 o 
   1  -4  14      145.34      149.10      4.82 o 
   2  -4  14      111.70      112.62      4.26 o 
   3  -4  14        0.57        1.94      1.76 o 
  -4  -3  14       13.33       13.95      2.22 o 
  -3  -3  14       35.94       39.06      3.28 o 
  -2  -3  14       66.41       67.23      6.11 o 
  -1  -3  14        5.53        4.05      1.78 o 
   0  -3  14        0.01        1.56      1.52 o 
   1  -3  14       18.23       15.40      3.69 o 
   2  -3  14       15.39       19.69      2.27 o 
   3  -3  14        0.23        2.17      1.42 o 
  -4  -2  14        6.78        6.99      3.28 o 
  -3  -2  14        0.69        2.93      1.86 o 
  -2  -2  14        7.87        9.72      2.39 o 
  -1  -2  14        0.05        2.20      1.60 o 
   0  -2  14       22.64       25.23      2.68 o 
   1  -2  14       22.76       25.21      5.00 o 
   2  -2  14       35.65       36.00      2.76 o 
   3  -2  14       12.58       15.82      2.95 o 
  -4  -1  14       26.73       30.54      2.62 o 
  -3  -1  14        1.75        5.94      2.53 o 
  -2  -1  14        7.19        8.82      3.62 o 
  -1  -1  14        0.36        0.31      2.19 o 
   0  -1  14        4.50        5.60      1.66 o 
   1  -1  14        0.41        1.96      1.79 o 
   2  -1  14        5.03        3.68      1.53 o 
   3  -1  14        2.34        5.11      2.45 o 
  -4   0  14       20.50       22.31      2.33 o 
  -3   0  14       25.09       30.02      2.86 o 
  -2   0  14       22.78       26.25      2.59 o 
  -1   0  14        0.24        2.34      2.11 o 
   0   0  14       34.32       35.01      2.07 o 
   1   0  14       11.64       10.66      1.73 o 
   2   0  14        2.47        1.41      2.13 o 
  -4   1  14        3.50        2.94      1.58 o 
  -3   1  14        7.46        9.45      2.04 o 
  -2   1  14       44.79       50.76      2.33 o 
  -1   1  14        0.17        1.97      1.36 o 
   0   1  14       49.58       48.05      2.74 o 
   1   1  14        0.44        2.48      2.02 o 
   2   1  14        1.35        3.69      2.31 o 
  -4   2  14        7.30        5.84      1.72 o 
  -3   2  14       35.96       36.79      2.70 o 
  -2   2  14       28.75       31.77      2.20 o 
  -1   2  14       57.78       57.03      6.15 o 
   0   2  14       23.72       24.98      1.99 o 
   1   2  14        0.23        1.87      1.83 o 
  -3   3  14       96.79      101.76      3.13 o 
  -2   3  14        0.77        2.73      1.30 o 
  -1   3  14        0.05        0.95      1.13 o 
   0   3  14        8.41        9.06      1.89 o 
   0  -7  15        3.24        2.67      1.30 o 
   1  -7  15        0.26        1.30      2.02 o 
  -1  -6  15       44.53       44.17      3.71 o 
   0  -6  15       13.36        8.09      2.61 o 
   1  -6  15        0.95        2.06      1.55 o 
  -2  -5  15        2.10        1.68      1.93 o 
  -1  -5  15        5.27        4.96      1.96 o 
   0  -5  15       10.26        9.90      2.19 o 
   1  -5  15        7.13        6.27      1.97 o 
   2  -5  15       34.15       28.00      8.60 o 
  -3  -4  15        1.47        5.33      2.97 o 
  -2  -4  15      101.88      102.52      8.98 o 
  -1  -4  15       11.09        9.82      2.13 o 
   0  -4  15       16.71       17.58      2.55 o 
   1  -4  15        2.43        3.97      1.87 o 
   2  -4  15      280.29      261.70      8.20 o 
  -3  -3  15       12.56        9.68      5.51 o 
  -2  -3  15        0.85        2.91      1.90 o 
  -1  -3  15       36.07       35.16      3.05 o 
   0  -3  15        0.58        2.56      1.73 o 
   1  -3  15        0.50        1.52      1.47 o 
   2  -3  15       11.07        9.90      2.65 o 
  -3  -2  15        8.45        8.11      2.01 o 
  -2  -2  15        1.44        0.65      1.65 o 
  -1  -2  15        0.05        2.03      1.88 o 
   0  -2  15        0.49        2.00      1.80 o 
   1  -2  15       10.68       12.03      2.24 o 
  -3  -1  15       33.64       44.73      4.38 o 
  -2  -1  15      119.21      122.18      4.41 o 
  -1  -1  15       28.89       30.93      3.75 o 
   0  -1  15       19.20       19.30      2.44 o 
   1  -1  15        0.58        0.01      1.71 o 
  -3   0  15        6.83        4.77      2.87 o 
  -2   0  15      134.33      152.19     10.75 o 
  -1   0  15       35.34       32.20      5.04 o 
   0   0  15        0.06        0.74      1.55 o 
  -2   1  15       42.55       50.48      4.65 o 
  -1   1  15        2.02        4.00      2.43 o 
                                                 
